# Supplementary material for: Gradient Boosted Machine Learning Model to Predict H2, CH4, and CO2 Uptake in Metal–Organic Frameworks Using Experimental Data
Source: J Chem Inf Model. 2023 Jul 18;63(15):4545–51. doi: 10.1021/acs.jcim.3c00135 (PMC10428209; doi:10.1021/acs.jcim.3c00135)
Supplement: Supplementary file 2 — ci3c00135_si_002.zip [file ci3c00135_si_002.zip]

Archive with 1 entries (1 files):
- Bailey_et_al_Code.mlx
