# Supplementary material for: Gradient Boosted Machine Learning Model to Predict H2, CH4, and CO2 Uptake in Metal–Organic Frameworks Using Experimental Data
Source: J Chem Inf Model. 2023 Jul 18;63(15):4545–51. doi: 10.1021/acs.jcim.3c00135 (PMC10428209; doi:10.1021/acs.jcim.3c00135)
Supplement: Supplementary file 3 — ci3c00135_si_003.xlsx [file ci3c00135_si_003.xlsx]

## Sheet: Sheet1
Name	C-C	C-C (ring)	(ring) C-C (ring)	C=C	C-O	C=O	C-N	C=N	(ring) N - N (ring)	N=N	(ring) N=N (ring)	(ring) C-O	(ring) C=O	(ring) C-S (ring)	(ring) N-S (ring)	(ring) C-N	C-N (ring)	(ring) C=C (ring)	(ring) N-C (ring)	(ring) N=C (ring)	C ≡ C	C ≡ N	N - O	N = O	O - R	C - R	(ring) C - R	Al	Cd	Co	Cu	Mg	Mn	Ni	Zn	Zn4O	Sc	Ti	Be	Pd	Y	Er	In	Cr	Fe	Mo	Zr	largest electronegativity diff	T / K
Be12(OH)12(BTB)4	0	3	15	0	3	3	0	0	0	0	0	0	0	0	0	0	0	12	0	0	0	0	0	0	0	0	0	0	0	0	0	0	0	0	0	0	0	0	1	0	0	0	0	0	0	0	0	1.24	77
Be12(OH)12(BTB)4	0	3	15	0	3	3	0	0	0	0	0	0	0	0	0	0	0	12	0	0	0	0	0	0	0	0	0	0	0	0	0	0	0	0	0	0	0	0	1	0	0	0	0	0	0	0	0	1.24	77
Be12(OH)12(BTB)4	0	3	15	0	3	3	0	0	0	0	0	0	0	0	0	0	0	12	0	0	0	0	0	0	0	0	0	0	0	0	0	0	0	0	0	0	0	0	1	0	0	0	0	0	0	0	0	1.24	77
Be12(OH)12(BTB)4	0	3	15	0	3	3	0	0	0	0	0	0	0	0	0	0	0	12	0	0	0	0	0	0	0	0	0	0	0	0	0	0	0	0	0	0	0	0	1	0	0	0	0	0	0	0	0	1.24	298
Cd4(TCPM)2	0	8	12	0	4	4	0	0	0	0	0	0	0	0	0	0	0	12	0	0	0	0	0	0	0	0	0	0	1	0	0	0	0	0	0	0	0	0	0	0	0	0	0	0	0	0	0	1.24	77
Co(BDP)	0	0	7	0	0	0	0	0	2	0	0	0	0	0	0	0	0	5	2	2	0	0	0	0	0	0	0	0	0	1	0	0	0	0	0	0	0	0	0	0	0	0	0	0	0	0	0	0.84	77
Co(HBTC)(4,4'-bpy)	0	3	8	0	3	3	0	0	0	0	0	0	0	0	0	0	0	7	2	2	0	0	0	0	0	0	0	0	0	1	0	0	0	0	0	0	0	0	0	0	0	0	0	0	0	0	0	1.24	77
Co2(BDC)2(dabco)	0	5	3	0	2	2	0	0	0	0	0	0	0	0	0	0	0	3	6	0	0	0	0	0	0	0	0	0	0	1	0	0	0	0	0	0	0	0	0	0	0	0	0	0	0	0	0	1.24	77
Co3(bpdc)3(4,4'-bpy)	0	2	12	0	2	2	0	0	0	0	0	0	0	0	0	0	0	10	2	2	0	0	0	0	0	0	0	0	0	1	0	0	0	0	0	0	0	0	0	0	0	0	0	0	0	0	0	1.24	77
Co3(NDC)3(dabco)	0	2	9	0	2	2	0	0	0	0	0	0	0	0	0	0	0	5	6	0	0	0	0	0	0	0	0	0	0	1	0	0	0	0	0	0	0	0	0	0	0	0	0	0	0	0	0	1.24	77
Co3[(Co4Cl)3(BTT)8(H2O)12]2	0	0	6	0	0	0	0	0	6	0	3	0	0	0	0	0	0	3	3	3	0	0	0	0	0	0	0	0	0	1	0	0	0	0	0	0	0	0	0	0	0	0	0	0	0	0	0	1.24	77
Cr3(BTC)2	0	3	3	0	3	3	0	0	0	0	0	0	0	0	0	0	0	3	0	0	0	0	0	0	0	0	0	0	0	0	0	0	0	0	0	0	0	0	0	0	0	0	0	1	0	0	0	1.24	77
Cu(dccptp)(NO3)	0	3	12	0	1	1	0	0	0	0	0	0	0	0	0	0	0	9	3	3	0	2	2	1	0	0	0	0	0	0	1	0	0	0	0	0	0	0	0	0	0	0	0	0	0	0	0	1.24	77
Cu(peip)	0	4	5	0	2	2	0	0	0	0	0	0	0	0	0	0	0	5	1	1	1	0	0	0	0	0	0	0	0	0	1	0	0	0	0	0	0	0	0	0	0	0	0	0	0	0	0	1.24	77
Cu(peip)	0	4	5	0	2	2	0	0	0	0	0	0	0	0	0	0	0	5	1	1	1	0	0	0	0	0	0	0	0	0	1	0	0	0	0	0	0	0	0	0	0	0	0	0	0	0	0	1.24	77
Cu(pmip)	0	3	5	0	2	2	1	0	0	0	0	0	0	0	0	1	0	5	1	1	0	0	0	0	0	0	0	0	0	0	1	0	0	0	0	0	0	0	0	0	0	0	0	0	0	0	0	1.24	77
Cu(TZI)3	0	2	4	0	2	2	0	0	2	0	1	0	0	0	0	0	0	3	1	1	0	0	0	0	0	0	0	0	0	0	1	0	0	0	0	0	0	0	0	0	0	0	0	0	0	0	0	1.24	77
Cu2(BDC)2(dabco)	0	5	3	0	2	2	0	0	0	0	0	0	0	0	0	0	0	3	6	0	0	0	0	0	0	0	0	0	0	0	1	0	0	0	0	0	0	0	0	0	0	0	0	0	0	0	0	1.24	77
Cu2(BDC)2(dabco)	0	5	3	0	2	2	0	0	0	0	0	0	0	0	0	0	0	3	6	0	0	0	0	0	0	0	0	0	0	0	1	0	0	0	0	0	0	0	0	0	0	0	0	0	0	0	0	1.24	77
Cu2(BDDC)	1	6	6	0	4	4	0	0	0	0	0	0	0	0	0	0	0	6	0	0	2	0	0	0	0	0	0	0	0	0	1	0	0	0	0	0	0	0	0	0	0	0	0	0	0	0	0	1.24	77
Cu2(BDDC)	1	6	6	0	4	4	0	0	0	0	0	0	0	0	0	0	0	6	0	0	2	0	0	0	0	0	0	0	0	0	1	0	0	0	0	0	0	0	0	0	0	0	0	0	0	0	0	1.24	77
Cu-MOF-74	2	2	3	0	4	2	0	0	0	0	0	2	0	0	0	0	0	3	0	0	0	0	0	0	0	0	0	0	0	0	0	0	0	0	1	0	0	0	0	0	0	0	0	0	0	0	0	1.24	77
Cu-MOF-74	2	2	3	0	4	2	0	0	0	0	0	2	0	0	0	0	0	3	0	0	0	0	0	0	0	0	0	0	0	0	1	0	0	0	0	0	0	0	0	0	0	0	0	0	0	0	0	1.24	77
Cu-MOF-74	2	2	3	0	4	2	0	0	0	0	0	2	0	0	0	0	0	3	0	0	0	0	0	0	0	0	0	0	0	0	1	0	0	0	0	0	0	0	0	0	0	0	0	0	0	0	0	1.24	160
Cu-MOPF	2	6	9	2	4	6	2	0	0	0	0	0	0	0	0	2	0	9	0	0	0	0	0	0	0	0	0	0	0	0	1	0	0	0	0	0	0	0	0	0	0	0	0	0	0	0	0	1.24	77
CYCU-3-Al	0	4	6	1	2	2	0	0	0	0	0	0	0	0	0	0	0	6	0	0	0	0	0	0	0	0	0	1	0	0	0	0	0	0	0	0	0	0	0	0	0	0	0	0	0	0	0	1.24	77
CYCU-3-Al	0	4	6	1	2	2	0	0	0	0	0	0	0	0	0	0	0	6	0	0	0	0	0	0	0	0	0	1	0	0	0	0	0	0	0	0	0	0	0	0	0	0	0	0	0	0	0	1.24	77
CYCU-3-Al	0	4	6	1	2	2	0	0	0	0	0	0	0	0	0	0	0	6	0	0	0	0	0	0	0	0	0	1	0	0	0	0	0	0	0	0	0	0	0	0	0	0	0	0	0	0	0	1.24	160
Fe3(OH)(pbpc)2	0	2	10	0	2	2	0	0	0	0	0	0	0	0	0	0	0	8	1	1	0	0	0	0	0	0	0	0	0	0	0	0	0	0	0	0	0	0	0	0	0	0	0	0	1	0	0	1.24	77
Fe3(OH)(pbpc)3	0	2	10	0	2	2	0	0	0	0	0	0	0	0	0	0	0	8	1	1	0	0	0	0	0	0	0	0	0	0	0	0	0	0	0	0	0	0	0	0	0	0	0	0	1	0	0	1.24	77
Fe4O2(BTB)8/3	0	3	15	0	3	3	0	0	0	0	0	0	0	0	0	0	0	12	0	0	0	0	0	0	0	0	0	0	0	0	0	0	0	0	0	0	0	0	0	0	0	0	0	0	1	0	0	1.24	77
FJI-1	0	3	20	0	3	3	0	7	0	0	0	0	0	0	0	0	0	16	2	2	0	0	0	0	0	0	0	0	0	0	0	0	0	0	0	0	0	0	0	0	0	0	0	0	0	0	0	1.24	77
HCu[(Cu4Cl)3(BTT)8]	0	0	6	0	0	0	0	0	6	0	3	0	0	0	0	0	0	3	3	3	0	0	0	0	0	0	0	0	0	0	1	0	0	0	0	0	0	0	0	0	0	0	0	0	0	0	0	1.24	77
HCu[(Cu4Cl)3(BTT)8]	0	0	6	0	0	0	0	0	6	0	3	0	0	0	0	0	0	3	3	3	0	0	0	0	0	0	0	0	0	0	1	0	0	0	0	0	0	0	0	0	0	0	0	0	0	0	0	1.24	77
HKUST-1	0	3	3	0	3	3	0	0	0	0	0	0	0	0	0	0	0	3	0	0	0	0	0	0	0	0	0	0	0	0	1	0	0	0	0	0	0	0	0	0	0	0	0	0	0	0	0	1.24	77
HKUST-1	0	3	3	0	3	3	0	0	0	0	0	0	0	0	0	0	0	3	0	0	0	0	0	0	0	0	0	0	0	0	1	0	0	0	0	0	0	0	0	0	0	0	0	0	0	0	0	1.24	77
HKUST-1	0	3	3	0	3	3	0	0	0	0	0	0	0	0	0	0	0	3	0	0	0	0	0	0	0	0	0	0	0	0	1	0	0	0	0	0	0	0	0	0	0	0	0	0	0	0	0	1.24	160
IFMC-29	0	3	6	0	2	2	0	0	0	0	0	0	0	4	0	0	0	6	0	0	0	0	0	0	0	0	0	0	0	0	0	0	0	0	0	1	0	0	0	0	0	0	0	0	0	0	0	1.24	77
IMOF-3	0	3	0	0	1	1	1	1	0	0	0	0	0	0	0	0	0	1	3	1	0	0	0	0	0	0	0	0	0	0	0	0	0	0	1	0	0	0	0	0	0	0	0	0	0	0	0	1.24	77
IRMOF-11	0	2	13	0	2	2	0	0	0	0	0	0	0	0	0	0	0	6	0	0	0	0	0	0	0	0	0	0	0	0	0	0	0	0	0	1	0	0	0	0	0	0	0	0	0	0	0	1.24	77
IRMOF-11	0	2	13	0	2	2	0	0	0	0	0	0	0	0	0	0	0	6	0	0	0	0	0	0	0	0	0	0	0	0	0	0	0	0	0	1	0	0	0	0	0	0	0	0	0	0	0	1.24	77
IRMOF-13	0	2	2	0	2	2	0	0	0	0	0	0	0	0	0	0	0	2	1	1	0	0	0	0	0	0	0	0	0	0	0	0	0	0	0	1	0	0	0	0	0	0	0	0	0	0	0	1.24	77
IRMOF-20	0	2	2	0	0	2	0	0	0	0	0	0	0	4	0	0	0	3	0	0	0	0	0	0	0	0	0	0	0	0	0	0	0	0	0	1	0	0	0	0	0	0	0	0	0	0	0	1.24	77
IRMOF-6	0	2	6	0	2	2	0	0	0	0	0	0	0	0	0	0	0	3	0	0	0	0	0	0	0	0	0	0	0	0	0	0	0	0	0	1	0	0	0	0	0	0	0	0	0	0	0	1.24	77
IRMOF-8	0	2	6	0	2	2	0	0	0	0	0	0	0	0	0	0	0	5	0	0	0	0	0	0	0	0	0	0	0	0	0	0	0	0	0	1	0	0	0	0	0	0	0	0	0	0	0	1.24	77
JUC-48	0	2	7	0	2	2	0	0	0	0	0	0	0	0	0	0	0	6	0	0	0	0	0	0	0	0	0	0	1	0	0	0	0	0	0	0	0	0	0	0	0	0	0	0	0	0	0	1.24	77
MFM-132a	0	6	42	0	6	6	0	0	0	0	0	0	0	0	0	0	0	36	0	0	0	0	0	0	0	0	0	0	0	0	1	0	0	0	0	0	0	0	0	0	0	0	0	0	0	0	0	1.24	77
MFM-132a	0	6	42	0	6	6	0	0	0	0	0	0	0	0	0	0	0	36	0	0	0	0	0	0	0	0	0	0	0	0	1	0	0	0	0	0	0	0	0	0	0	0	0	0	0	0	0	1.24	77
Mg-MOF-74	0	2	3	0	2	2	0	0	0	0	0	2	0	0	0	0	0	3	0	0	0	0	0	0	0	0	0	0	0	0	0	1	0	0	0	0	0	0	0	0	0	0	0	0	0	0	0	1.24	77
Mg-MOF-74	0	2	3	0	2	2	0	0	0	0	0	2	0	0	0	0	0	3	0	0	0	0	0	0	0	0	0	0	0	0	0	1	0	0	0	0	0	0	0	0	0	0	0	0	0	0	0	1.24	77
MIL-100	0	3	3	0	3	3	0	0	0	0	0	0	0	0	0	0	0	3	0	0	0	0	0	0	0	0	0	0	0	0	0	0	0	0	0	0	0	0	0	0	0	0	0	1	0	0	0	1.78	77
MIL-101(Cr)	0	2	3	0	2	2	0	0	0	0	0	0	0	0	0	0	0	3	0	0	0	0	0	0	0	0	0	0	0	0	0	0	0	0	0	0	0	0	0	0	0	0	0	1	0	0	0	1.78	77
MIL-53(Al)	0	2	3	0	2	2	0	0	0	0	0	0	0	0	0	0	0	3	0	0	0	0	0	0	0	0	0	1	0	0	0	0	0	0	0	0	0	0	0	0	0	0	0	0	0	0	0	1.24	77
MIL-53(Cr)	0	2	3	0	2	2	0	0	0	0	0	0	0	0	0	0	0	3	0	0	0	0	0	0	0	0	0	0	0	0	0	0	0	0	0	0	0	0	0	0	0	0	0	1	0	0	0	1.24	77
MIL-96(Al)	0	3	3	0	3	3	0	0	0	0	0	0	0	0	0	0	0	3	0	0	0	0	0	0	0	0	0	1	0	0	0	0	0	0	0	0	0	0	0	0	0	0	0	0	0	0	0	1.24	77
Mn(BTT)	0	0	6	0	0	0	0	0	6	0	3	0	0	0	0	0	0	3	3	3	0	0	0	0	0	0	0	0	0	0	0	0	1	0	0	0	0	0	0	0	0	0	0	0	0	0	0	1.24	77
Mn(BTT)	0	0	6	0	0	0	0	0	6	0	3	0	0	0	0	0	0	3	3	3	0	0	0	0	0	0	0	0	0	0	0	0	1	0	0	0	0	0	0	0	0	0	0	0	0	0	0	1.24	77
MOF-177	0	3	15	0	3	3	0	0	0	0	0	0	0	0	0	0	0	12	0	0	0	0	0	0	0	0	0	0	0	0	0	0	0	0	0	1	0	0	0	0	0	0	0	0	0	0	0	1.24	77
MOF-200	0	6	27	0	3	3	0	0	0	0	0	0	0	0	0	0	0	21	0	0	0	0	0	0	0	0	0	0	0	0	0	0	0	0	0	1	0	0	0	0	0	0	0	0	0	0	0	1.24	77
MOF-205	0	5	21	0	5	5	0	0	0	0	0	0	0	0	0	0	0	17	0	0	0	0	0	0	0	0	0	0	0	0	0	0	0	0	0	1	0	0	0	0	0	0	0	0	0	0	0	1.24	77
MOF-210	0	11	19	0	5	5	0	0	0	0	0	0	0	0	0	0	0	18	0	0	3	0	0	0	0	0	0	0	0	0	0	0	0	0	0	1	0	0	0	0	0	0	0	0	0	0	0	1.24	77
MOF-5 (Pd)	0	2	3	0	2	2	0	0	0	0	0	0	0	0	0	0	0	3	0	0	0	0	0	0	0	0	0	0	0	0	0	0	0	0	0	0	0	0	0	1	0	0	0	0	0	0	0	1.24	77
MOF-5 or IRMOF-1	0	2	3	0	2	2	0	0	0	0	0	0	0	0	0	0	0	3	0	0	0	0	0	0	0	0	0	0	0	0	0	0	0	0	0	1	0	0	0	0	0	0	0	0	0	0	0	1.24	77
MOF-505	0	4	7	0	4	4	0	0	0	0	0	0	0	0	0	0	0	6	0	0	0	0	0	0	0	0	0	0	0	0	1	0	0	0	0	0	0	0	0	0	0	0	0	0	0	0	0	1.24	77
MOF-505	0	4	7	0	4	4	0	0	0	0	0	0	0	0	0	0	0	6	0	0	0	0	0	0	0	0	0	0	0	0	1	0	0	0	0	0	0	0	0	0	0	0	0	0	0	0	0	1.24	77
MOF-646	0	2	6	0	2	2	0	0	0	0	0	0	0	0	0	0	0	5	0	0	0	0	0	0	0	0	0	0	0	0	0	0	0	0	0	1	0	0	0	0	0	0	0	0	0	0	0	1.24	77
MOF-74	2	2	3	0	4	2	0	0	0	0	0	2	0	0	0	0	0	3	0	0	0	0	0	0	0	0	0	0	0	0	0	0	0	0	1	0	0	0	0	0	0	0	0	0	0	0	0	1.24	77
MOF-74	2	2	3	0	4	2	0	0	0	0	0	2	0	0	0	0	0	3	0	0	0	0	0	0	0	0	0	0	0	0	0	0	0	0	1	0	0	0	0	0	0	0	0	0	0	0	0	1.24	77
MOF-808	0	3	3	0	3	3	0	0	0	0	0	0	0	0	0	0	0	3	0	0	0	0	0	0	0	0	0	0	0	0	0	0	0	0	0	0	0	0	0	0	0	0	0	0	0	0	1	1.24	77
Ni(dhtp)2	2	2	3	0	4	2	0	0	0	0	0	2	0	0	0	0	0	3	0	0	0	0	0	0	0	0	0	0	0	0	0	0	0	1	0	0	0	0	0	0	0	0	0	0	0	0	0	1.24	77
Ni(HBTC)(4,4'-bpy)	0	3	8	0	3	3	0	0	0	0	0	0	0	0	0	0	0	7	2	2	0	0	0	0	0	0	0	0	0	0	0	0	0	1	0	0	0	0	0	0	0	0	0	0	0	0	0	1.24	77
Ni3(OH)(pbpc)3	0	2	10	0	2	2	0	0	0	0	0	0	0	0	0	0	0	8	1	1	0	0	0	0	0	0	0	0	0	0	0	0	0	1	0	0	0	0	0	0	0	0	0	0	0	0	0	1.24	77
Ni3(OH)(pbpc)4	0	2	10	0	2	2	0	0	0	0	0	0	0	0	0	0	0	8	1	1	0	0	0	0	0	0	0	0	0	0	0	0	0	1	0	0	0	0	0	0	0	0	0	0	0	0	0	1.24	77
Ni3[(Co4Cl)3(BTT)8(H2O)12]2	0	0	6	0	0	0	0	0	6	0	3	0	0	0	0	0	0	3	3	3	0	0	0	0	0	0	0	0	0	1	0	0	0	1	0	0	0	0	0	0	0	0	0	0	0	0	0	1.24	77
NJU-bai12-ac	0	8	9	0	4	4	0	0	0	0	0	0	0	0	0	0	0	9	0	0	2	0	0	0	0	0	0	0	0	0	1	0	0	0	0	0	0	0	0	0	0	0	0	0	0	0	0	1.24	77
NJU-bai12-ac	0	8	9	0	4	4	0	0	0	0	0	0	0	0	0	0	0	9	0	0	2	0	0	0	0	0	0	0	0	0	1	0	0	0	0	0	0	0	0	0	0	0	0	0	0	0	0	1.24	77
NOTT-101	0	4	11	0	4	4	0	0	0	0	0	0	0	0	0	0	0	9	0	0	0	0	0	0	0	0	0	0	0	0	1	0	0	0	0	0	0	0	0	0	0	0	0	0	0	0	0	1.24	77
NOTT-101	0	4	11	0	4	4	0	0	0	0	0	0	0	0	0	0	0	9	0	0	0	0	0	0	0	0	0	0	0	0	1	0	0	0	0	0	0	0	0	0	0	0	0	0	0	0	0	1.24	77
NOTT-101	0	4	11	0	4	4	0	0	0	0	0	0	0	0	0	0	0	9	0	0	0	0	0	0	0	0	0	0	0	0	1	0	0	0	0	0	0	0	0	0	0	0	0	0	0	0	0	1.24	77
NOTT-102	0	4	15	0	4	4	0	0	0	0	0	0	0	0	0	0	0	12	0	0	0	0	0	0	0	0	0	0	0	0	1	0	0	0	0	0	0	0	0	0	0	0	0	0	0	0	0	1.24	77
NOTT-102	0	4	15	0	4	4	0	0	0	0	0	0	0	0	0	0	0	12	0	0	0	0	0	0	0	0	0	0	0	0	1	0	0	0	0	0	0	0	0	0	0	0	0	0	0	0	0	1.24	77
NOTT-102	0	4	15	0	4	4	0	0	0	0	0	0	0	0	0	0	0	12	0	0	0	0	0	0	0	0	0	0	0	0	1	0	0	0	0	0	0	0	0	0	0	0	0	0	0	0	0	1.24	77
NOTT-103	0	4	14	0	4	4	0	0	0	0	0	0	0	0	0	0	0	11	0	0	0	0	0	0	0	0	0	0	0	0	1	0	0	0	0	0	0	0	0	0	0	0	0	0	0	0	0	1.24	77
NOTT-103	0	4	14	0	4	4	0	0	0	0	0	0	0	0	0	0	0	11	0	0	0	0	0	0	0	0	0	0	0	0	1	0	0	0	0	0	0	0	0	0	0	0	0	0	0	0	0	1.24	77
NOTT-103	0	4	14	0	4	4	0	0	0	0	0	0	0	0	0	0	0	11	0	0	0	0	0	0	0	0	0	0	0	0	1	0	0	0	0	0	0	0	0	0	0	0	0	0	0	0	0	1.24	77
NOTT-105	0	4	11	0	4	4	0	0	0	0	0	0	0	0	0	0	0	9	0	0	0	0	0	0	0	0	2	0	0	0	1	0	0	0	0	0	0	0	0	0	0	0	0	0	0	0	0	1.78	77
NOTT-105	0	4	11	0	4	4	0	0	0	0	0	0	0	0	0	0	0	9	0	0	0	0	0	0	0	0	2	0	0	0	1	0	0	0	0	0	0	0	0	0	0	0	0	0	0	0	0	1.78	77
NOTT-106	0	6	11	0	4	4	0	0	0	0	0	0	0	0	0	0	0	9	0	0	0	0	0	0	0	0	0	0	0	0	1	0	0	0	0	0	0	0	0	0	0	0	0	0	0	0	0	1.24	77
NOTT-106	0	6	11	0	4	4	0	0	0	0	0	0	0	0	0	0	0	9	0	0	0	0	0	0	0	0	0	0	0	0	1	0	0	0	0	0	0	0	0	0	0	0	0	0	0	0	0	1.24	77
NOTT-107	0	8	11	0	4	4	0	0	0	0	0	0	0	0	0	0	0	9	0	0	0	0	0	0	0	0	0	0	0	0	1	0	0	0	0	0	0	0	0	0	0	0	0	0	0	0	0	1.24	77
NOTT-107	0	8	11	0	4	4	0	0	0	0	0	0	0	0	0	0	0	9	0	0	0	0	0	0	0	0	0	0	0	0	1	0	0	0	0	0	0	0	0	0	0	0	0	0	0	0	0	1.24	77
NOTT-109	0	4	14	0	4	4	0	0	0	0	0	0	0	0	0	0	0	11	0	0	0	0	0	0	0	0	0	0	0	0	1	0	0	0	0	0	0	0	0	0	0	0	0	0	0	0	0	1.24	77
NOTT-109	0	4	14	0	4	4	0	0	0	0	0	0	0	0	0	0	0	11	0	0	0	0	0	0	0	0	0	0	0	0	1	0	0	0	0	0	0	0	0	0	0	0	0	0	0	0	0	1.24	77
NOTT-110	0	4	17	0	4	4	0	0	0	0	0	0	0	0	0	0	0	13	0	0	0	0	0	0	0	0	0	0	0	0	1	0	0	0	0	0	0	0	0	0	0	0	0	0	0	0	0	1.24	77
NOTT-110	0	4	17	0	4	4	0	0	0	0	0	0	0	0	0	0	0	13	0	0	0	0	0	0	0	0	0	0	0	0	1	0	0	0	0	0	0	0	0	0	0	0	0	0	0	0	0	1.24	77
NOTT-110	0	4	17	0	4	4	0	0	0	0	0	0	0	0	0	0	0	13	0	0	0	0	0	0	0	0	0	0	0	0	1	0	0	0	0	0	0	0	0	0	0	0	0	0	0	0	0	1.24	77
NOTT-111	0	4	18	0	4	4	0	0	0	0	0	0	0	0	0	0	0	12	0	0	0	0	0	0	0	0	0	0	0	0	1	0	0	0	0	0	0	0	0	0	0	0	0	0	0	0	0	1.24	77
NOTT-111	0	4	18	0	4	4	0	0	0	0	0	0	0	0	0	0	0	12	0	0	0	0	0	0	0	0	0	0	0	0	1	0	0	0	0	0	0	0	0	0	0	0	0	0	0	0	0	1.24	77
NOTT-111	0	4	18	0	4	4	0	0	0	0	0	0	0	0	0	0	0	12	0	0	0	0	0	0	0	0	0	0	0	0	1	0	0	0	0	0	0	0	0	0	0	0	0	0	0	0	0	1.24	77
NOTT-112	0	6	27	0	6	6	0	0	0	0	0	0	0	0	0	0	0	21	0	0	0	0	0	0	0	0	0	0	0	0	1	0	0	0	0	0	0	0	0	0	0	0	0	0	0	0	0	1.24	78
NOTT-112	0	6	27	0	6	6	0	0	0	0	0	0	0	0	0	0	0	21	0	0	0	0	0	0	0	0	0	0	0	0	1	0	0	0	0	0	0	0	0	0	0	0	0	0	0	0	0	1.24	77
NOTT-112	0	6	27	0	6	6	0	0	0	0	0	0	0	0	0	0	0	21	0	0	0	0	0	0	0	0	0	0	0	0	1	0	0	0	0	0	0	0	0	0	0	0	0	0	0	0	0	1.24	77
NOTT-112	0	6	27	0	6	6	0	0	0	0	0	0	0	0	0	0	0	21	0	0	0	0	0	0	0	0	0	0	0	0	1	0	0	0	0	0	0	0	0	0	0	0	0	0	0	0	0	1.24	160
NOTT-113	0	15	12	0	6	6	0	0	0	0	0	0	0	0	0	0	0	12	0	0	3	0	0	0	0	0	0	0	0	0	1	0	0	0	0	0	0	0	0	0	0	0	0	0	0	0	0	1.24	78
NOTT-113	0	15	12	0	6	6	0	0	0	0	0	0	0	0	0	0	0	12	0	0	3	0	0	0	0	0	0	0	0	0	1	0	0	0	0	0	0	0	0	0	0	0	0	0	0	0	0	1.24	78
NOTT-114	0	12	12	0	6	6	0	0	0	0	0	0	0	0	0	1	0	12	0	0	3	0	0	0	0	0	0	0	0	0	1	0	0	0	0	0	0	0	0	0	0	0	0	0	0	0	0	1.24	78
NOTT-114	0	12	12	0	6	6	0	0	0	0	0	0	0	0	0	1	0	12	0	0	3	0	0	0	0	0	0	0	0	0	1	0	0	0	0	0	0	0	0	0	0	0	0	0	0	0	0	1.24	78
NOTT-115	0	6	18	0	6	6	0	0	0	0	0	0	0	0	0	3	0	18	0	0	0	0	0	0	0	0	0	0	0	0	1	0	0	0	0	0	0	0	0	0	0	0	0	0	0	0	0	1.24	78
NOTT-115	0	6	18	0	6	6	0	0	0	0	0	0	0	0	0	3	0	18	0	0	0	0	0	0	0	0	0	0	0	0	1	0	0	0	0	0	0	0	0	0	0	0	0	0	0	0	0	1.24	78
NOTT-119	0	6	39	0	6	6	0	0	0	0	0	0	0	0	0	0	0	30	0	0	0	0	0	0	0	0	0	0	0	0	1	0	0	0	0	0	0	0	0	0	0	0	0	0	0	0	0	1.24	77
NOTT-140	0	12	28	0	8	8	0	0	0	0	0	0	0	0	0	0	0	24	0	0	0	0	0	0	0	0	0	0	0	0	1	0	0	0	0	0	0	0	0	0	0	0	0	0	0	0	0	1.24	77
NOTT-140	0	12	28	0	8	8	0	0	0	0	0	0	0	0	0	0	0	24	0	0	0	0	0	0	0	0	0	0	0	0	1	0	0	0	0	0	0	0	0	0	0	0	0	0	0	0	0	1.24	77
NOTT-400	0	4	7	0	4	4	0	0	0	0	0	0	0	0	0	0	0	6	0	0	0	0	0	0	0	0	0	0	0	0	0	0	0	0	0	0	1	0	0	0	0	0	0	0	0	0	0	1.24	77
NOTT-400	0	4	7	0	4	4	0	0	0	0	0	0	0	0	0	0	0	6	0	0	0	0	0	0	0	0	0	0	0	0	0	0	0	0	0	0	1	0	0	0	0	0	0	0	0	0	0	1.24	77
NOTT-401	0	2	1	0	2	2	0	0	0	0	0	0	0	2	0	0	0	2	0	0	0	0	0	0	0	0	0	0	0	0	0	0	0	0	0	0	1	0	0	0	0	0	0	0	0	0	0	1.24	77
NOTT-401	0	2	1	0	2	2	0	0	0	0	0	0	0	2	0	0	0	2	0	0	0	0	0	0	0	0	0	0	0	0	0	0	0	0	0	0	1	0	0	0	0	0	0	0	0	0	0	1.24	77
NU-100	0	18	21	0	6	6	0	0	0	0	0	0	0	0	0	0	0	21	0	0	6	0	0	0	0	0	0	0	0	0	1	0	0	0	0	0	0	0	0	0	0	0	0	0	0	0	0	1.24	77
NU-100	0	18	21	0	6	6	0	0	0	0	0	0	0	0	0	0	0	21	0	0	6	0	0	0	0	0	0	0	0	0	1	0	0	0	0	0	0	0	0	0	0	0	0	0	0	0	0	1.24	77
NU-1000	0	4	27	0	4	4	0	0	0	0	0	0	0	0	0	0	0	20	0	0	0	0	0	0	0	0	0	0	0	0	0	0	0	0	0	0	0	0	0	0	0	0	0	0	0	0	1	1.24	77
NU-1000	0	4	27	0	4	4	0	0	0	0	0	0	0	0	0	0	0	20	0	0	0	0	0	0	0	0	0	0	0	0	0	0	0	0	0	0	0	0	0	0	0	0	0	0	0	0	1	1.24	77
NU-1000	0	4	27	0	4	4	0	0	0	0	0	0	0	0	0	0	0	20	0	0	0	0	0	0	0	0	0	0	0	0	0	0	0	0	0	0	0	0	0	0	0	0	0	0	0	0	1	1.24	160
NU-1101	0	12	43	0	4	4	0	0	0	0	0	0	0	0	0	0	0	32	0	0	0	0	0	0	0	0	0	0	0	0	0	0	0	0	0	0	0	0	0	0	0	0	0	0	0	0	1	1.24	77
NU-1102	0	12	35	0	4	4	0	0	0	0	0	0	0	0	0	0	0	29	6	2	0	0	0	0	0	0	4	0	0	0	0	0	0	0	0	0	0	0	0	0	0	0	0	0	0	0	1	1.24	77
NU-1103	0	12	39	0	4	4	0	0	0	0	0	0	0	0	0	0	0	32	0	0	4	0	0	0	0	0	0	0	0	0	0	0	0	0	0	0	0	0	0	0	0	0	0	0	0	0	1	1.24	77
NU-125	0	6	15	0	6	6	0	0	3	0	3	0	0	0	0	0	0	15	9	0	0	0	0	0	0	0	0	0	0	0	1	0	0	0	0	0	0	0	0	0	0	0	0	0	0	0	0	1.24	77
NU-125	0	6	15	0	6	6	0	0	3	0	3	0	0	0	0	0	0	15	9	0	0	0	0	0	0	0	0	0	0	0	1	0	0	0	0	0	0	0	0	0	0	0	0	0	0	0	0	1.24	77
NU-125	0	6	15	0	6	6	0	0	3	0	3	0	0	0	0	0	0	15	9	0	0	0	0	0	0	0	0	0	0	0	1	0	0	0	0	0	0	0	0	0	0	0	0	0	0	0	0	1.24	77
NU-125	0	6	15	0	6	6	0	0	3	0	3	0	0	0	0	0	0	15	9	0	0	0	0	0	0	0	0	0	0	0	1	0	0	0	0	0	0	0	0	0	0	0	0	0	0	0	0	1.24	160
PCN-10	0	4	6	0	4	4	0	0	0	1	0	0	0	0	0	2	0	6	0	0	0	0	1	0	0	0	0	0	0	0	1	0	0	0	0	0	0	0	0	0	0	0	0	0	0	0	0	1.24	77
PCN-10	0	4	6	0	4	4	0	0	0	1	0	0	0	0	0	2	0	6	0	0	0	0	1	0	0	0	0	0	0	0	1	0	0	0	0	0	0	0	0	0	0	0	0	0	0	0	0	1.24	30
PCN-10	0	4	6	0	4	4	0	0	0	1	0	0	0	0	0	2	0	6	0	0	0	0	1	0	0	0	0	0	0	0	1	0	0	0	0	0	0	0	0	0	0	0	0	0	0	0	0	1.24	300
PCN-11	0	6	6	1	4	4	0	0	0	0	0	0	0	0	0	0	0	6	0	0	0	0	0	0	0	0	0	0	0	0	1	0	0	0	0	0	0	0	0	0	0	0	0	0	0	0	0	1.24	30
PCN-11	0	6	6	1	4	4	0	0	0	0	0	0	0	0	0	0	0	6	0	0	0	0	0	0	0	0	0	0	0	0	1	0	0	0	0	0	0	0	0	0	0	0	0	0	0	0	0	1.24	77
PCN-11	0	6	6	1	4	4	0	0	0	0	0	0	0	0	0	0	0	6	0	0	0	0	0	0	0	0	0	0	0	0	1	0	0	0	0	0	0	0	0	0	0	0	0	0	0	0	0	1.24	77
PCN-12	0	4	15	0	4	4	0	0	0	0	0	0	0	0	0	6	0	15	0	0	0	0	0	0	0	0	0	0	0	0	1	0	0	0	0	0	0	0	0	0	0	0	0	0	0	0	0	1.24	77
PCN-14	0	4	17	0	4	4	0	0	0	0	0	0	0	0	0	0	0	13	0	0	0	0	0	0	0	0	0	0	0	0	1	0	0	0	0	0	0	0	0	0	0	0	0	0	0	0	0	1.24	77
PCN-14	0	4	17	0	4	4	0	0	0	0	0	0	0	0	0	0	0	13	0	0	0	0	0	0	0	0	0	0	0	0	1	0	0	0	0	0	0	0	0	0	0	0	0	0	0	0	0	1.24	77
PCN-16	0	6	6	0	4	4	0	0	0	0	0	0	0	0	0	0	0	6	0	0	1	0	0	0	0	0	0	0	0	0	1	0	0	0	0	0	0	0	0	0	0	0	0	0	0	0	0	1.24	77
PCN-16	0	6	6	0	4	4	0	0	0	0	0	0	0	0	0	0	0	6	0	0	1	0	0	0	0	0	0	0	0	0	1	0	0	0	0	0	0	0	0	0	0	0	0	0	0	0	0	1.24	77
PCN-21	0	6	22	0	4	4	0	0	0	0	0	0	0	0	0	0	0	18	0	0	0	0	0	0	0	0	0	0	0	0	1	0	0	0	0	0	0	0	0	0	0	0	0	0	0	0	0	1.24	77
PCN-250	0	4	6	0	4	4	0	0	0	1	0	0	0	0	0	2	0	6	0	0	0	0	0	0	0	0	0	0	0	0	0	0	0	0	0	0	0	0	0	0	0	0	0	0	1	0	0	1.24	77
PCN-250	0	4	6	0	4	4	0	0	0	1	0	0	0	0	0	2	0	6	0	0	0	0	0	0	0	0	0	0	0	0	0	0	0	0	0	0	0	0	0	0	0	0	0	0	1	0	0	1.24	77
PCN-250	0	4	6	0	4	4	0	0	0	1	0	0	0	0	0	2	0	6	0	0	0	0	0	0	0	0	0	0	0	0	0	0	0	0	0	0	0	0	0	0	0	0	0	0	1	0	0	1.24	160
PCN-46	1	6	6	0	4	4	0	0	0	0	0	0	0	0	0	0	0	6	0	0	2	0	0	0	0	0	0	0	0	0	1	0	0	0	0	0	0	0	0	0	0	0	0	0	0	0	0	1.24	77
PCN-46	1	6	6	0	4	4	0	0	0	0	0	0	0	0	0	0	0	6	0	0	2	0	0	0	0	0	0	0	0	0	1	0	0	0	0	0	0	0	0	0	0	0	0	0	0	0	0	1.24	77
PCN-6 (catenated)	0	3	12	0	3	3	0	0	0	0	0	0	0	0	0	0	0	9	3	3	0	0	0	0	0	0	0	0	0	0	1	0	0	0	0	0	0	0	0	0	0	0	0	0	0	0	0	1.24	77
PCN-6 (catenated)	0	3	12	0	3	3	0	0	0	0	0	0	0	0	0	0	0	9	3	3	0	0	0	0	0	0	0	0	0	0	1	0	0	0	0	0	0	0	0	0	0	0	0	0	0	0	0	1.24	77
PCN-61	0	12	12	0	6	6	0	0	0	0	0	0	0	0	0	0	0	12	0	0	3	0	0	0	0	0	0	0	0	0	1	0	0	0	0	0	0	0	0	0	0	0	0	0	0	0	0	1.24	77
PCN-61	0	12	12	0	6	6	0	0	0	0	0	0	0	0	0	0	0	12	0	0	3	0	0	0	0	0	0	0	0	0	1	0	0	0	0	0	0	0	0	0	0	0	0	0	0	0	0	1.24	77
PCN-66	0	12	18	0	6	6	0	0	0	0	0	0	0	0	0	3	0	18	0	0	3	0	0	0	0	0	0	0	0	0	1	0	0	0	0	0	0	0	0	0	0	0	0	0	0	0	0	1.24	77
PCN-66	0	12	18	0	6	6	0	0	0	0	0	0	0	0	0	3	0	18	0	0	3	0	0	0	0	0	0	0	0	0	1	0	0	0	0	0	0	0	0	0	0	0	0	0	0	0	0	1.24	77
PCN-68 / NOTT-116	0	12	24	0	6	6	0	0	0	0	0	0	0	0	0	0	0	21	0	0	3	0	0	0	0	0	0	0	0	0	1	0	0	0	0	0	0	0	0	0	0	0	0	0	0	0	0	1.24	77
PCN-68 / NOTT-116	0	12	24	0	6	6	0	0	0	0	0	0	0	0	0	0	0	21	0	0	3	0	0	0	0	0	0	0	0	0	1	0	0	0	0	0	0	0	0	0	0	0	0	0	0	0	0	1.24	77
PMOF-3	0	8	9	0	4	4	0	0	0	0	0	0	0	0	0	0	0	9	0	0	2	0	0	0	0	0	0	0	0	0	1	0	0	0	0	0	0	0	0	0	0	0	0	0	0	0	0	1.24	77
rht-MOF-7	0	6	9	0	6	6	0	0	0	0	0	0	0	0	0	6	0	9	3	3	0	0	0	0	0	0	0	0	0	0	1	0	0	0	0	0	0	0	0	0	0	0	0	0	0	0	0	1.24	77
rht-MOF-7	0	6	9	0	6	6	0	0	0	0	0	0	0	0	0	6	0	9	3	3	0	0	0	0	0	0	0	0	0	0	1	0	0	0	0	0	0	0	0	0	0	0	0	0	0	0	0	1.24	77
rht-MOF-7	0	6	9	0	6	6	0	0	0	0	0	0	0	0	0	6	0	9	3	3	0	0	0	0	0	0	0	0	0	0	1	0	0	0	0	0	0	0	0	0	0	0	0	0	0	0	0	1.24	160
Sc(BDC)3	0	2	3	0	2	2	0	0	0	0	0	0	0	0	0	0	0	3	0	0	0	0	0	0	0	0	0	0	0	0	0	0	0	0	0	0	1	0	0	0	0	0	0	0	0	0	0	1.24	77
SNU-1	0	3	9	0	3	3	0	0	0	0	0	0	0	0	0	3	0	9	0	0	0	0	0	0	0	0	0	0	0	0	0	0	0	0	0	1	0	0	0	0	0	0	0	0	0	0	0	1.24	77
SNU-21S	4	4	12	0	8	4	0	0	0	0	0	4	0	0	0	0	0	12	0	0	0	0	0	0	0	0	0	0	0	0	1	0	0	0	0	0	0	0	0	0	0	0	0	0	0	0	0	1.24	77
SNU-21S	4	4	12	0	8	4	0	0	0	0	0	4	0	0	0	0	0	12	0	0	0	0	0	0	0	0	0	0	0	0	1	0	0	0	0	0	0	0	0	0	0	0	0	0	0	0	0	1.24	77
SNU-30	0	4	19	0	4	4	0	0	0	0	0	0	0	0	0	6	0	18	0	0	0	0	0	0	0	0	0	0	0	0	0	0	0	0	1	0	0	0	0	0	0	0	0	0	0	0	0	1.24	77
SNU-4	0	4	6	0	4	5	3	0	0	1	0	0	0	0	0	2	0	6	0	0	0	0	0	0	0	0	0	0	0	0	0	0	0	0	1	0	0	0	0	0	0	0	0	0	0	0	0	1.24	77
SNU-4	0	4	6	0	4	5	3	0	0	1	0	0	0	0	0	2	0	6	0	0	0	0	0	0	0	0	0	0	0	0	0	0	0	0	1	0	0	0	0	0	0	0	0	0	0	0	0	1.24	77
SNU-5	0	4	6	0	4	4	0	0	0	1	0	0	0	0	0	2	0	6	0	0	0	0	0	0	0	0	0	0	0	0	1	0	0	0	0	0	0	0	0	0	0	0	0	0	0	0	0	1.24	77
SNU-5	0	4	6	0	4	4	0	0	0	1	0	0	0	0	0	2	0	6	0	0	0	0	0	0	0	0	0	0	0	0	1	0	0	0	0	0	0	0	0	0	0	0	0	0	0	0	0	1.24	77
SNU-50'	0	4	13	0	4	4	0	0	0	0	0	0	4	0	0	0	0	9	6	0	0	0	0	0	0	0	0	0	0	0	1	0	0	0	0	0	0	0	0	0	0	0	0	0	0	0	0	1.24	77
SNU-50'	0	4	13	0	4	4	0	0	0	0	0	0	4	0	0	0	0	9	6	0	0	0	0	0	0	0	0	0	0	0	1	0	0	0	0	0	0	0	0	0	0	0	0	0	0	0	0	1.24	77
SNU-6	0	4	11	0	2	3	0	0	0	0	0	0	0	0	0	0	0	10	2	2	0	0	0	0	0	0	0	0	0	0	1	0	0	0	0	0	0	0	0	0	0	0	0	0	0	0	0	1.24	77
SNU-6	0	4	11	0	2	3	0	0	0	0	0	0	0	0	0	0	0	10	2	2	0	0	0	0	0	0	0	0	0	0	1	0	0	0	0	0	0	0	0	0	0	0	0	0	0	0	0	1.24	77
SNU-70	1	2	3	1	2	2	0	0	0	0	0	0	0	0	0	0	0	3	0	0	0	0	0	0	0	0	0	0	0	0	0	0	0	0	1	0	0	0	0	0	0	0	0	0	0	0	0	1.24	77
SNU-70	1	2	3	1	2	2	0	0	0	0	0	0	0	0	0	0	0	3	0	0	0	0	0	0	0	0	0	0	0	0	0	0	0	0	1	0	0	0	0	0	0	0	0	0	0	0	0	1.24	77
SNU-77H	0	3	21	0	3	3	0	0	0	0	0	0	0	0	0	3	0	18	0	0	0	0	0	0	0	0	0	0	0	0	0	0	0	0	0	1	0	0	0	0	0	0	0	0	0	0	0	1.24	77
SNU-77H	0	3	21	0	3	3	0	0	0	0	0	0	0	0	0	3	0	18	0	0	0	0	0	0	0	0	0	0	0	0	0	0	0	0	0	1	0	0	0	0	0	0	0	0	0	0	0	1.24	77
TUDMOF-1	0	3	3	0	3	3	0	0	0	0	0	0	0	0	0	0	0	3	0	0	0	0	0	0	0	0	0	0	0	0	0	0	0	0	0	0	0	0	0	0	0	0	0	0	0	1	0	1.24	77
UiO-67	0	2	7	0	2	2	0	0	0	0	0	0	0	0	0	0	0	6	0	0	0	0	0	0	0	0	0	0	0	0	0	0	0	0	0	0	0	0	0	0	0	0	0	0	0	0	1	1.24	77
UiO-67	0	2	7	0	2	2	0	0	0	0	0	0	0	0	0	0	0	6	0	0	0	0	0	0	0	0	0	0	0	0	0	0	0	0	0	0	0	0	0	0	0	0	0	0	0	0	1	1.24	77
UiO-67	0	2	7	0	2	2	0	0	0	0	0	0	0	0	0	0	0	6	0	0	0	0	0	0	0	0	0	0	0	0	0	0	0	0	0	0	0	0	0	0	0	0	0	0	0	0	1	1.24	160
UiO-68-Ant	0	2	17	0	2	2	0	0	0	0	0	0	0	0	0	0	0	13	0	0	0	0	0	0	0	0	0	0	0	0	0	0	0	0	0	0	0	0	0	0	0	0	0	0	0	0	1	1.24	77
UiO-68-Ant	0	2	17	0	2	2	0	0	0	0	0	0	0	0	0	0	0	13	0	0	0	0	0	0	0	0	0	0	0	0	0	0	0	0	0	0	0	0	0	0	0	0	0	0	0	0	1	1.24	77
UiO-68-Ant	0	2	17	0	2	2	0	0	0	0	0	0	0	0	0	0	0	13	0	0	0	0	0	0	0	0	0	0	0	0	0	0	0	0	0	0	0	0	0	0	0	0	0	0	0	0	1	1.24	160
UMCM-150	0	3	7	0	3	3	0	0	0	0	0	0	0	0	0	0	0	6	0	0	0	0	0	0	0	0	0	0	0	0	1	0	0	0	0	0	0	0	0	0	0	0	0	0	0	0	0	1.24	77
UMCM-150	0	3	7	0	3	3	0	0	0	0	0	0	0	0	0	0	0	6	0	0	0	0	0	0	0	0	0	0	0	0	1	0	0	0	0	0	0	0	0	0	0	0	0	0	0	0	0	1.24	77
UMCM-2	0	5	17	0	5	5	0	0	0	0	0	0	0	4	0	0	0	15	0	0	0	0	0	0	0	0	0	0	0	0	0	0	0	0	0	1	0	0	0	0	0	0	0	0	0	0	0	1.24	77
UMCM-9	0	4	13	0	4	4	0	0	0	0	0	0	0	0	0	0	0	11	0	0	0	0	0	0	0	0	0	0	0	0	0	0	0	0	0	1	0	0	0	0	0	0	0	0	0	0	0	1.24	77
UMCM-9	0	4	13	0	4	4	0	0	0	0	0	0	0	0	0	0	0	11	0	0	0	0	0	0	0	0	0	0	0	0	0	0	0	0	0	1	0	0	0	0	0	0	0	0	0	0	0	1.24	77
UTSA-20	0	6	15	0	6	6	0	0	0	0	0	0	0	0	0	0	0	12	0	0	0	0	0	0	0	0	0	0	0	0	1	0	0	0	0	0	0	0	0	0	0	0	0	0	0	0	0	1.24	77
UTSA-20	0	6	15	0	6	6	0	0	0	0	0	0	0	0	0	0	0	12	0	0	0	0	0	0	0	0	0	0	0	0	1	0	0	0	0	0	0	0	0	0	0	0	0	0	0	0	0	1.24	77
Y(BTC)	0	3	3	0	3	3	0	0	0	0	0	0	0	0	0	0	0	3	0	0	0	0	0	0	0	0	0	0	0	0	0	0	0	0	0	0	0	0	0	0	1	0	0	0	0	0	0	1.24	77
Y(BTC)	0	3	3	0	3	3	0	0	0	0	0	0	0	0	0	0	0	3	0	0	0	0	0	0	0	0	0	0	0	0	0	0	0	0	0	0	0	0	0	0	1	0	0	0	0	0	0	1.24	77
ZIF-67	0	0	0	0	0	0	0	0	0	0	0	0	0	0	0	0	1	1	3	1	0	0	0	0	0	0	0	0	0	1	0	0	0	0	0	0	0	0	0	0	0	0	0	0	0	0	0	0.84	77
ZIF-8	0	0	0	0	0	0	0	0	0	0	0	0	0	0	0	0	1	1	3	1	0	0	0	0	0	0	0	0	0	0	0	0	0	0	1	0	0	0	0	0	0	0	0	0	0	0	0	0.84	77
ZIF-8	0	0	0	0	0	0	0	0	0	0	0	0	0	0	0	0	1	1	3	1	0	0	0	0	0	0	0	0	0	0	0	0	0	0	1	0	0	0	0	0	0	0	0	0	0	0	0	0.84	77
Zn(NDC)(bpe)0.5	1	4	10	0	2	2	0	0	0	0	0	0	0	0	0	0	0	9	2	2	0	0	0	0	0	0	0	0	0	0	0	0	0	0	1	0	0	0	0	0	0	0	0	0	0	0	0	1.24	77
Zn(peip)	0	4	5	0	2	2	0	0	0	0	0	0	0	0	0	0	0	5	1	1	1	0	0	0	0	0	0	0	0	0	0	0	0	0	1	0	0	0	0	0	0	0	0	0	0	0	0	1.24	77
Zn2(BDC)(tmbdc)(dabco)	0	11	6	0	4	4	0	0	0	0	0	0	0	0	0	0	0	6	6	0	0	0	0	0	0	0	0	0	0	0	0	0	0	0	1	0	0	0	0	0	0	0	0	0	0	0	0	1.24	77
Zn2(BDC)2(dabco)	0	5	3	0	2	2	0	0	0	0	0	0	0	0	0	0	0	6	6	0	0	0	0	0	0	0	0	0	0	0	0	0	0	0	1	0	0	0	0	0	0	0	0	0	0	0	0	1.24	77
Zn2(BDC)2(dabco)	0	5	3	0	2	2	0	0	0	0	0	0	0	0	0	0	0	6	6	0	0	0	0	0	0	0	0	0	0	0	0	0	0	0	1	0	0	0	0	0	0	0	0	0	0	0	0	1.24	77
Zn2(btatb)	0	3	12	0	3	3	0	0	0	0	0	0	0	0	0	6	0	12	0	0	0	0	0	0	0	0	0	0	0	0	0	0	0	0	1	0	0	0	0	0	0	0	0	0	0	0	0	1.24	77
Zn2(NDC)2(dabco)	0	2	9	0	2	2	0	0	0	0	0	0	0	0	0	0	0	5	6	0	0	0	0	0	0	0	0	0	0	0	0	0	0	0	1	0	0	0	0	0	0	0	0	0	0	0	0	1.24	77
Zn2(tftpa)2(dabco)	0	2	6	0	2	2	0	0	0	0	0	0	0	0	0	0	0	3	6	0	0	0	0	0	0	0	4	0	0	0	0	0	0	0	1	0	0	0	0	0	0	0	0	0	0	0	0	1.78	77
Zn2(tmbdc)2(4,4'-bpy)	0	6	8	0	2	2	0	0	0	0	0	0	0	0	0	0	0	7	2	2	0	0	0	0	0	0	0	0	0	0	0	0	0	0	1	0	0	0	0	0	0	0	0	0	0	0	0	1.24	77
Zn2(tmbdc)2(dabco)	0	6	6	0	2	2	0	0	0	0	0	0	0	0	0	0	0	3	6	0	0	0	0	0	0	0	0	0	0	0	0	0	0	0	1	0	0	0	0	0	0	0	0	0	0	0	0	1.24	77
Zn3(bpdc)3(4,4'-bpy)	0	2	12	0	2	2	0	0	0	0	0	0	0	0	0	0	0	10	2	2	0	0	0	0	0	0	0	0	0	0	0	0	0	0	1	0	0	0	0	0	0	0	0	0	0	0	0	1.24	77
ZTF-1	0	0	0	0	0	0	0	0	2	0	1	0	0	0	0	1	0	0	1	1	0	0	0	0	0	0	0	0	0	0	0	0	0	0	1	0	0	0	0	0	0	0	0	0	0	0	0	0.84	77
(choline)[In3(btc)4]	1	3	3	0	4	3	4	0	0	0	0	0	0	0	0	0	0	3	0	0	0	0	0	0	0	0	0	0	0	0	0	0	0	0	0	0	0	0	0	0	0	0	1	0	0	0	0	0.89	273
[Fe(pz)Ni(CN)4]	0	0	1	0	0	0	0	0	0	0	0	0	0	0	0	0	0	1	2	2	0	1	0	0	0	0	0	0	0	0	0	0	0	1	0	0	0	0	0	0	0	0	0	0	1	0	0	0.49	298
[In3O(abtc)1.5(H2O)3](NO3)	0	4	6	0	4	4	0	0	0	1	0	0	0	0	0	2	0	6	0	0	0	0	3	0	0	0	0	0	0	0	0	0	0	0	0	0	0	0	0	0	0	0	1	0	0	0	0	0.89	273
[Mg(3,5-pdc)(H2O)]	0	2	2	0	2	2	0	0	0	0	0	0	0	0	0	0	0	2	1	1	0	0	0	0	0	0	0	0	0	0	0	1	0	0	0	0	0	0	0	0	0	0	0	0	0	0	0	0.89	298
Alsoc-MOF-1	0	4	27	0	4	4	0	0	0	0	0	0	0	0	0	0	0	21	0	0	0	0	0	0	0	0	0	1	0	0	0	0	0	0	0	0	0	0	0	0	0	0	0	0	0	0	0	0.89	298
bio-MOF-1	1	3	8	0	3	4	3	0	0	0	0	0	0	0	0	1	0	7	5	3	0	0	0	0	0	0	0	0	0	0	0	0	0	0	1	0	0	0	0	0	0	0	0	0	0	0	0	0.89	313
Bio-MOF-11	1	1	1	0	2	2	0	0	0	0	0	0	0	0	0	1	0	1	5	3	0	0	0	0	0	0	0	0	0	1	0	0	0	0	0	0	0	0	0	0	0	0	0	0	0	0	0	0.89	298
CAU-1	0	2	3	0	3	2	0	0	0	0	0	0	0	0	0	1	0	3	0	0	0	0	0	0	0	0	0	1	0	0	0	0	0	0	0	0	0	0	0	0	0	0	0	0	0	0	0	0.89	273
Cd(DBNBVP)2(ClO4)2	2	4	17	2	2	0	0	0	0	0	0	2	0	0	0	0	0	14	2	2	0	0	0	0	4	0	0	0	1	0	0	0	0	0	0	0	0	0	0	0	0	0	0	0	0	0	0	0.89	273
Cd(HFIDP)	2	6	6	0	4	4	0	0	0	0	0	0	0	0	0	0	0	6	0	0	0	0	0	0	0	6	0	0	1	0	0	0	0	0	0	0	0	0	0	0	0	0	0	0	0	0	0	1.43	195
Cd(HFIDP)	2	6	6	0	4	4	0	0	0	0	0	0	0	0	0	0	0	6	0	0	0	0	0	0	0	6	0	0	1	0	0	0	0	0	0	0	0	0	0	0	0	0	0	0	0	0	0	1.43	293
Cd6(CPOM)3(H2O)6	4	4	12	0	8	4	0	0	0	0	0	4	0	0	0	0	0	12	0	0	0	0	0	0	0	0	0	0	1	0	0	0	0	0	0	0	0	0	0	0	0	0	0	0	0	0	0	0.89	297
Cd6(CPOM)3(H2O)6	4	4	12	0	8	4	0	0	0	0	0	4	0	0	0	0	0	12	0	0	0	0	0	0	0	0	0	0	1	0	0	0	0	0	0	0	0	0	0	0	0	0	0	0	0	0	0	0.89	297
Cd-ADA-1	5	5	11	0	2	2	0	0	0	0	0	0	0	0	0	0	0	4	2	2	0	0	0	0	0	0	0	0	1	0	0	0	0	0	0	0	0	0	0	0	0	0	0	0	0	0	0	0.89	298
CdIF-1	0	1	0	0	0	0	0	0	0	0	0	0	0	0	0	0	0	1	3	1	0	0	0	0	0	0	0	0	1	0	0	0	0	0	0	0	0	0	0	0	0	0	0	0	0	0	0	0.49	273
CdIF-4	1	1	0	0	0	0	0	0	0	0	0	0	0	0	0	0	0	1	3	1	0	0	0	0	0	0	0	0	1	0	0	0	0	0	0	0	0	0	0	0	0	0	0	0	0	0	0	0.49	273
CdIF-9	0	0	0	0	0	0	0	0	0	0	0	0	0	0	0	1	0	1	3	1	0	0	2	0	0	0	0	0	1	0	0	0	0	0	0	0	0	0	0	0	0	0	0	0	0	0	0	0.89	273
Co(BDP)	0	0	7	0	0	0	0	0	2	0	0	0	0	0	0	0	0	5	2	2	0	0	0	0	0	0	0	0	0	1	0	0	0	0	0	0	0	0	0	0	0	0	0	0	0	0	0	0.49	313
Co(tImb)	0	0	3	0	0	0	0	0	0	0	0	0	0	0	0	0	0	6	12	3	0	0	0	0	0	0	0	0	0	1	0	0	0	0	0	0	0	0	0	0	0	0	0	0	0	0	0	0.89	298
Co(tImb).DMF.H2O	0	0	3	0	0	1	3	0	0	0	0	0	0	0	0	0	0	6	12	3	0	0	0	0	0	0	0	0	0	1	0	0	0	0	0	0	0	0	0	0	0	0	0	0	0	0	0	0.89	298
Co-MOF-74	0	2	3	0	2	2	0	0	0	0	0	2	0	0	0	0	0	3	0	0	0	0	0	0	0	0	0	0	0	1	0	0	0	0	0	0	0	0	0	0	0	0	0	0	0	0	0	0.89	296
Co-MOF-74	0	2	3	0	2	2	0	0	0	0	0	2	0	0	0	0	0	3	0	0	0	0	0	0	0	0	0	0	0	1	0	0	0	0	0	0	0	0	0	0	0	0	0	0	0	0	0	0.89	296
CPF-6	0	0	6	0	0	0	0	0	6	0	3	0	0	0	0	0	0	3	3	3	0	0	0	0	0	0	0	0	0	0	0	0	0	0	1	0	0	0	0	0	0	0	0	0	0	0	0	0.89	273
CPL-2	0	2	6	0	2	2	0	0	0	0	0	0	0	0	0	0	0	5	4	4	0	0	0	0	0	0	0	0	0	0	1	0	0	0	0	0	0	0	0	0	0	0	0	0	0	0	0	0.89	298
CPM-33a	0	2	12	0	2	2	0	0	0	0	0	0	0	0	0	0	0	9	6	6	0	0	0	0	0	0	0	0	0	0	0	0	0	1	0	0	0	0	0	0	0	0	0	0	0	0	0	0.89	273
CPM-33a	0	2	12	0	2	2	0	0	0	0	0	0	0	0	0	0	0	9	6	6	0	0	0	0	0	0	0	0	0	0	0	0	0	1	0	0	0	0	0	0	0	0	0	0	0	0	0	0.89	298
CPM-33b	0	2	12	0	2	2	0	0	0	0	0	2	0	0	0	0	0	9	6	6	0	0	0	0	0	0	0	0	0	0	0	0	0	1	0	0	0	0	0	0	0	0	0	0	0	0	0	0.89	273
CPM-33b	0	2	12	0	2	2	0	0	0	0	0	2	0	0	0	0	0	9	6	6	0	0	0	0	0	0	0	0	0	0	0	0	0	1	0	0	0	0	0	0	0	0	0	0	0	0	0	0.89	298
CPM-5	0	3	3	0	3	3	2	0	0	0	0	0	0	0	0	0	0	3	0	0	0	0	0	0	0	0	0	0	0	0	0	0	0	0	0	0	0	0	0	0	0	0	1	0	0	0	0	0.89	273
CPM-5	0	3	3	0	3	3	2	0	0	0	0	0	0	0	0	0	0	3	0	0	0	0	0	0	0	0	0	0	0	0	0	0	0	0	0	0	0	0	0	0	0	0	1	0	0	0	0	0.89	299
Cu(2-pymo)2	0	0	1	0	0	0	0	0	0	0	0	1	0	0	0	0	0	1	2	2	0	0	0	0	0	0	0	0	0	0	1	0	0	0	0	0	0	0	0	0	0	0	0	0	0	0	0	0.89	293
Cu(BDC-OH)	0	2	3	0	2	2	0	0	0	0	0	1	0	0	0	0	0	3	0	0	0	0	0	0	0	0	0	0	0	0	1	0	0	0	0	0	0	0	0	0	0	0	0	0	0	0	0	0.89	296
Cu2(pzdc)2(pz)	0	2	2	0	2	2	0	0	0	0	0	0	0	0	0	0	0	2	4	4	0	0	0	0	0	0	0	0	0	0	1	0	0	0	0	0	0	0	0	0	0	0	0	0	0	0	0	0.89	300
Cu3(BTB)	0	3	15	0	3	3	0	0	0	0	0	0	0	0	0	0	0	12	0	0	0	0	0	0	0	0	0	0	0	0	1	0	0	0	0	0	0	0	0	0	0	0	0	0	0	0	0	0.89	273
Cu3(BTC)2	0	3	3	0	3	3	0	0	0	0	0	0	0	0	0	0	0	3	0	0	0	0	0	0	0	0	0	0	0	0	1	0	0	0	0	0	0	0	0	0	0	0	0	0	0	0	0	0.89	296
Cu4(O)(OH)2(Me2trzpba)4	0	3	3	0	1	1	0	0	1	0	0	0	0	0	0	0	0	3	3	2	0	0	0	0	0	0	0	0	0	0	1	0	0	0	0	0	0	0	0	0	0	0	0	0	0	0	0	0.89	298
Cu-BTTri	0	0	9	0	0	0	0	0	6	0	0	0	0	0	0	0	0	3	0	6	0	0	0	0	0	0	0	0	0	0	1	0	0	0	0	0	0	0	0	0	0	0	0	0	0	0	0	0.49	298
Cu-BTTri	0	0	9	0	0	0	0	0	6	0	0	0	0	0	0	0	0	3	0	6	0	0	0	0	0	0	0	0	0	0	1	0	0	0	0	0	0	0	0	0	0	0	0	0	0	0	0	0.49	313
Cu-TDPAT	0	6	9	0	6	6	0	0	0	0	0	0	0	0	0	6	0	9	3	3	0	0	0	0	0	0	0	0	0	0	1	0	0	0	0	0	0	0	0	0	0	0	0	0	0	0	0	0.89	298
Cu-TDPAT	0	6	9	0	6	6	0	0	0	0	0	0	0	0	0	6	0	9	3	3	0	0	0	0	0	0	0	0	0	0	1	0	0	0	0	0	0	0	0	0	0	0	0	0	0	0	0	0.89	298
Cu-TPBTM	0	9	12	0	6	9	3	0	0	0	0	0	0	0	0	3	0	12	0	0	0	0	0	0	0	0	0	0	0	0	1	0	0	0	0	0	0	0	0	0	0	0	0	0	0	0	0	0.89	298
Fe-BTT	0	0	6	0	0	0	0	0	6	0	3	0	0	0	0	0	0	3	3	3	0	0	0	0	0	0	0	0	0	0	0	0	0	0	0	0	0	0	0	0	0	0	0	0	1	0	0	0.89	298
Fe-MIL-100	0	3	3	0	3	3	0	0	0	0	0	0	0	0	0	0	0	3	0	0	0	0	0	0	0	0	0	0	0	0	0	0	0	0	0	0	0	0	0	0	0	0	0	0	1	0	0	1.43	298
FJI-H14	0	2	3	0	2	2	0	0	2	0	0	0	0	0	0	0	0	3	6	4	0	0	0	0	0	0	0	0	0	0	1	0	0	0	0	0	0	0	0	0	0	0	0	0	0	0	0	0.89	195
FJI-H14	0	2	3	0	2	2	0	0	2	0	0	0	0	0	0	0	0	3	6	4	0	0	0	0	0	0	0	0	0	0	1	0	0	0	0	0	0	0	0	0	0	0	0	0	0	0	0	0.89	298
FMOF-2	2	4	6	0	2	2	0	0	0	0	0	0	0	0	0	0	0	6	0	0	0	0	0	0	0	6	0	0	0	0	0	0	0	0	1	0	0	0	0	0	0	0	0	0	0	0	0	1.43	298
HKUST-1	0	3	3	0	3	3	0	0	0	0	0	0	0	0	0	0	0	3	0	0	0	0	0	0	0	0	0	0	0	0	1	0	0	0	0	0	0	0	0	0	0	0	0	0	0	0	0	0.89	298
HKUST-1	0	3	3	0	3	3	0	0	0	0	0	0	0	0	0	0	0	3	0	0	0	0	0	0	0	0	0	0	0	0	1	0	0	0	0	0	0	0	0	0	0	0	0	0	0	0	0	0.89	298
HPIP@ZnPC-2	0	2	7	0	2	2	0	0	0	0	0	0	0	0	0	0	0	3	2	0	0	0	0	0	0	0	1	0	0	0	0	0	0	0	1	0	0	0	0	0	0	0	0	0	0	0	0	0.89	298
HPYR@ZnPC-2	0	2	6	0	2	2	0	0	0	0	0	0	0	0	0	0	0	3	2	0	0	0	0	0	0	0	1	0	0	0	0	0	0	0	1	0	0	0	0	0	0	0	0	0	0	0	0	0.89	298
IFMC-1	0	0	3	0	0	0	0	0	6	0	2	0	0	0	0	0	0	0	2	4	0	0	0	0	0	0	0	0	0	0	0	0	0	0	1	0	0	0	0	0	0	0	0	0	0	0	0	0.49	195
IFMC-1	0	0	3	0	0	0	0	0	6	0	2	0	0	0	0	0	0	0	2	4	0	0	0	0	0	0	0	0	0	0	0	0	0	0	1	0	0	0	0	0	0	0	0	0	0	0	0	0.49	273
IFMC-1	0	0	3	0	0	0	0	0	6	0	2	0	0	0	0	0	0	0	2	4	0	0	0	0	0	0	0	0	0	0	0	0	0	0	1	0	0	0	0	0	0	0	0	0	0	0	0	0.49	298
IMOF-3	0	3	0	0	1	1	1	1	0	0	0	0	0	0	0	0	0	1	3	1	0	0	0	0	0	0	0	0	0	0	0	0	0	0	1	0	0	0	0	0	0	0	0	0	0	0	0	0.89	298
In2(OH)2(obb)2	0	2	6	0	2	2	0	0	0	0	0	2	0	0	0	0	0	6	0	0	0	0	0	0	0	0	0	0	0	0	0	0	0	0	0	0	0	0	0	0	0	0	1	0	0	0	0	0.89	273
IRMOF-11	0	2	13	0	2	2	0	0	0	0	0	0	0	0	0	0	0	6	0	0	0	0	0	0	0	0	0	0	0	0	0	0	0	0	0	1	0	0	0	0	0	0	0	0	0	0	0	0.89	298
IRMOF-11	0	2	13	0	2	2	0	0	0	0	0	0	0	0	0	0	0	6	0	0	0	0	0	0	0	0	0	0	0	0	0	0	0	0	0	1	0	0	0	0	0	0	0	0	0	0	0	0.89	298
IRMOF-16	0	2	11	0	2	2	0	0	0	0	0	0	0	0	0	0	0	9	0	0	0	0	0	0	0	0	0	0	0	0	0	0	0	0	0	1	0	0	0	0	0	0	0	0	0	0	0	0.89	298
IRMOF-3	0	2	3	0	2	2	0	0	0	0	0	0	0	0	0	1	0	3	0	0	0	0	0	0	0	0	0	0	0	0	0	0	0	0	0	1	0	0	0	0	0	0	0	0	0	0	0	0.89	298
IRMOF-3	0	2	3	0	2	2	0	0	0	0	0	0	0	0	0	1	0	3	0	0	0	0	0	0	0	0	0	0	0	0	0	0	0	0	0	1	0	0	0	0	0	0	0	0	0	0	0	0.89	298
IRMOF-6	0	2	6	0	2	2	0	0	0	0	0	0	0	0	0	0	0	3	0	0	0	0	0	0	0	0	0	0	0	0	0	0	0	0	0	1	0	0	0	0	0	0	0	0	0	0	0	0.89	298
IRMOF-6	0	2	6	0	2	2	0	0	0	0	0	0	0	0	0	0	0	3	0	0	0	0	0	0	0	0	0	0	0	0	0	0	0	0	0	1	0	0	0	0	0	0	0	0	0	0	0	0.89	298
IRMOF-74-III-CH2NH2	0	3	11	0	2	2	1	0	0	0	0	2	0	0	0	0	0	9	0	0	0	0	0	0	0	0	0	0	0	0	0	1	0	0	0	0	0	0	0	0	0	0	0	0	0	0	0	0.89	298
IRMOF-8	0	2	6	0	2	2	0	0	0	0	0	0	0	0	0	0	0	5	0	0	0	0	0	0	0	0	0	0	0	0	0	0	0	0	0	1	0	0	0	0	0	0	0	0	0	0	0	0.89	298
IRMOF-8	0	2	6	0	2	2	0	0	0	0	0	0	0	0	0	0	0	5	0	0	0	0	0	0	0	0	0	0	0	0	0	0	0	0	0	1	0	0	0	0	0	0	0	0	0	0	0	0.89	273
IRMOF-8	0	2	6	0	2	2	0	0	0	0	0	0	0	0	0	0	0	5	0	0	0	0	0	0	0	0	0	0	0	0	0	0	0	0	0	1	0	0	0	0	0	0	0	0	0	0	0	0.89	273
LIFM-26	0	2	3	0	2	2	0	0	0	0	0	0	0	0	0	0	0	3	0	0	0	0	0	0	0	0	4	0	0	0	0	0	0	0	0	0	0	0	0	0	0	0	0	0	1	0	0	0.89	273
LIFM-26	0	2	3	0	2	2	0	0	0	0	0	0	0	0	0	0	0	3	0	0	0	0	0	0	0	0	4	0	0	0	0	0	0	0	0	0	0	0	0	0	0	0	0	0	1	0	0	0.89	298
LIFM-29	0	2	1	0	2	2	0	0	0	0	0	0	0	2	0	0	0	2	0	0	0	0	0	0	0	0	0	0	0	0	0	0	0	0	0	0	0	0	0	0	0	0	0	0	0	0	1	0.89	273
LIFM-29	0	2	1	0	2	2	0	0	0	0	0	0	0	2	0	0	0	2	0	0	0	0	0	0	0	0	0	0	0	0	0	0	0	0	0	0	0	0	0	0	0	0	0	0	0	0	1	0.89	298
LIFM-30	0	2	3	0	2	2	0	0	0	0	0	0	0	0	0	0	0	3	0	0	0	0	0	0	0	0	4	0	0	0	0	0	0	0	0	0	0	0	0	0	0	0	0	0	0	0	1	1.43	273
LIFM-30	0	2	3	0	2	2	0	0	0	0	0	0	0	0	0	0	0	3	0	0	0	0	0	0	0	0	4	0	0	0	0	0	0	0	0	0	0	0	0	0	0	0	0	0	0	0	1	1.43	298
LIFM-31	0	2	6	0	2	2	0	0	0	0	0	0	0	0	0	0	0	5	0	0	0	0	0	0	0	0	0	0	0	0	0	0	0	0	0	0	0	0	0	0	0	0	0	0	0	0	1	0.89	273
LIFM-31	0	2	6	0	2	2	0	0	0	0	0	0	0	0	0	0	0	5	0	0	0	0	0	0	0	0	0	0	0	0	0	0	0	0	0	0	0	0	0	0	0	0	0	0	0	0	1	0.89	298
LIFM-32	0	2	7	0	2	2	0	0	0	0	0	2	0	0	0	0	0	6	0	0	0	0	0	0	0	0	0	0	0	0	0	0	0	0	0	0	0	0	0	0	0	0	0	0	0	0	1	0.89	273
LIFM-32	0	2	7	0	2	2	0	0	0	0	0	2	0	0	0	0	0	6	0	0	0	0	0	0	0	0	0	0	0	0	0	0	0	0	0	0	0	0	0	0	0	0	0	0	0	0	1	0.89	298
LIFM-33	0	2	7	0	2	2	0	0	0	0	0	0	0	0	0	2	0	6	0	0	0	0	0	0	0	0	0	0	0	0	0	0	0	0	0	0	0	0	0	0	0	0	0	0	0	0	1	0.89	273
LIFM-33	0	2	7	0	2	2	0	0	0	0	0	0	0	0	0	2	0	6	0	0	0	0	0	0	0	0	0	0	0	0	0	0	0	0	0	0	0	0	0	0	0	0	0	0	0	0	1	0.89	298
MAF-2	2	2	0	0	0	0	0	0	1	0	0	0	0	0	0	0	0	0	2	2	0	0	0	0	0	0	0	0	0	0	1	0	0	0	0	0	0	0	0	0	0	0	0	0	0	0	0	0.49	298
MAF-2	2	2	0	0	0	0	0	0	1	0	0	0	0	0	0	0	0	0	2	2	0	0	0	0	0	0	0	0	0	0	1	0	0	0	0	0	0	0	0	0	0	0	0	0	0	0	0	0.49	273
MAF-23	0	4	0	0	0	0	0	0	2	0	0	0	0	0	0	0	0	0	4	4	0	0	0	0	0	0	0	0	0	0	0	0	0	0	1	0	0	0	0	0	0	0	0	0	0	0	0	0.49	273
MAF-23	0	4	0	0	0	0	0	0	2	0	0	0	0	0	0	0	0	0	4	4	0	0	0	0	0	0	0	0	0	0	0	0	0	0	1	0	0	0	0	0	0	0	0	0	0	0	0	0.49	298
MAF-25	0	0	6	0	0	0	0	0	1	0	0	0	0	0	0	0	0	4	4	4	0	0	0	0	0	0	0	0	0	1	0	0	0	0	0	0	0	0	0	0	0	0	0	0	0	0	0	0.49	195
MAF-25	0	0	6	0	0	0	0	0	1	0	0	0	0	0	0	0	0	4	4	4	0	0	0	0	0	0	0	0	0	1	0	0	0	0	0	0	0	0	0	0	0	0	0	0	0	0	0	0.49	273
MAF-25	0	0	6	0	0	0	0	0	1	0	0	0	0	0	0	0	0	4	4	4	0	0	0	0	0	0	0	0	0	1	0	0	0	0	0	0	0	0	0	0	0	0	0	0	0	0	0	0.49	283
MAF-26	0	1	6	0	0	0	0	0	1	0	0	0	0	0	0	0	0	4	4	4	0	0	0	0	0	0	0	0	0	1	0	0	0	0	0	0	0	0	0	0	0	0	0	0	0	0	0	0.49	195
MAF-26	0	1	6	0	0	0	0	0	1	0	0	0	0	0	0	0	0	4	4	4	0	0	0	0	0	0	0	0	0	1	0	0	0	0	0	0	0	0	0	0	0	0	0	0	0	0	0	0.49	273
MAF-26	0	1	6	0	0	0	0	0	1	0	0	0	0	0	0	0	0	4	4	4	0	0	0	0	0	0	0	0	0	1	0	0	0	0	0	0	0	0	0	0	0	0	0	0	0	0	0	0.49	283
MAF-66	0	0	0	0	0	0	0	0	1	0	0	0	0	0	0	1	0	0	2	2	0	0	0	0	0	0	0	0	0	0	0	0	0	0	1	0	0	0	0	0	0	0	0	0	0	0	0	0.49	273
MAF-66	0	0	0	0	0	0	0	0	1	0	0	0	0	0	0	1	0	0	2	2	0	0	0	0	0	0	0	0	0	0	0	0	0	0	1	0	0	0	0	0	0	0	0	0	0	0	0	0.49	298
Mg(tcpbda)	0	4	19	0	4	4	0	0	0	0	0	0	0	0	0	6	0	18	0	0	0	0	0	0	0	0	0	0	0	0	0	1	0	0	0	0	0	0	0	0	0	0	0	0	0	0	0	0.89	298
Mg(tcpbda)	0	4	19	0	4	4	0	0	0	0	0	0	0	0	0	6	0	18	0	0	0	0	0	0	0	0	0	0	0	0	0	1	0	0	0	0	0	0	0	0	0	0	0	0	0	0	0	0.89	273
Mg(tcpbda)	0	4	19	0	4	4	0	0	0	0	0	0	0	0	0	6	0	18	0	0	0	0	0	0	0	0	0	0	0	0	0	1	0	0	0	0	0	0	0	0	0	0	0	0	0	0	0	0.89	195
Mg2(dobpdc)	0	2	7	0	2	2	0	0	0	0	0	2	0	0	0	0	0	6	0	0	0	0	0	0	0	0	0	0	0	0	0	1	0	0	0	0	0	0	0	0	0	0	0	0	0	0	0	0.89	298
Mg2(dobpdc)	0	2	7	0	2	2	0	0	0	0	0	2	0	0	0	0	0	6	0	0	0	0	0	0	0	0	0	0	0	0	0	1	0	0	0	0	0	0	0	0	0	0	0	0	0	0	0	0.89	298
Mg-MOF-1	0	2	2	0	2	2	0	0	0	0	0	0	0	0	0	0	0	2	1	1	0	0	0	0	0	0	0	0	0	0	0	1	0	0	0	0	0	0	0	0	0	0	0	0	0	0	0	0.89	298
Mg-MOF-74	0	2	3	0	2	2	0	0	0	0	0	2	0	0	0	0	0	3	0	0	0	0	0	0	0	0	0	0	0	0	0	1	0	0	0	0	0	0	0	0	0	0	0	0	0	0	0	0.89	298
Mg-MOF-74	0	2	3	0	2	2	0	0	0	0	0	2	0	0	0	0	0	3	0	0	0	0	0	0	0	0	0	0	0	0	0	1	0	0	0	0	0	0	0	0	0	0	0	0	0	0	0	0.89	298
Mg-MOF-74	0	2	3	0	2	2	0	0	0	0	0	2	0	0	0	0	0	3	0	0	0	0	0	0	0	0	0	0	0	0	0	1	0	0	0	0	0	0	0	0	0	0	0	0	0	0	0	0.89	278
MIL-100(Cr)	0	3	3	0	3	3	0	0	0	0	0	0	0	0	0	0	0	3	0	0	0	0	0	0	0	0	0	0	0	0	0	0	0	0	0	0	0	0	0	0	0	0	0	1	0	0	0	1.43	304
MIL-101(Cr)	0	3	3	0	3	3	0	0	0	0	0	0	0	0	0	0	0	3	0	0	0	0	0	0	0	0	0	0	0	0	0	0	0	0	0	0	0	0	0	0	0	0	0	1	0	0	0	1.43	296
MIL-101(Cr)	0	3	3	0	3	3	0	0	0	0	0	0	0	0	0	0	0	3	0	0	0	0	0	0	0	0	0	0	0	0	0	0	0	0	0	0	0	0	0	0	0	0	0	1	0	0	0	1.43	304
MIL-102(Cr)	0	4	6	0	4	4	0	0	0	0	0	0	0	0	0	0	0	5	0	0	0	0	0	0	0	0	0	0	0	0	0	0	0	0	0	0	0	0	0	0	0	0	0	1	0	0	0	1.43	304
MIL-120	0	4	3	0	4	4	0	0	0	0	0	0	0	0	0	0	0	3	0	0	0	0	0	0	0	0	0	1	0	0	0	0	0	0	0	0	0	0	0	0	0	0	0	0	0	0	0	0.89	303
MIL-53(Al)	0	2	3	0	2	2	0	0	0	0	0	0	0	0	0	0	0	3	0	0	0	0	0	0	0	0	0	1	0	0	0	0	0	0	0	0	0	0	0	0	0	0	0	0	0	0	0	0.89	303
MIL-53(Al)	0	2	3	0	2	2	0	0	0	0	0	0	0	0	0	0	0	3	0	0	0	0	0	0	0	0	0	1	0	0	0	0	0	0	0	0	0	0	0	0	0	0	0	0	0	0	0	0.89	304
MIL-53(Cr)	0	2	3	0	2	2	0	0	0	0	0	0	0	0	0	0	0	3	0	0	0	0	0	0	0	0	0	0	0	0	0	0	0	0	0	0	0	0	0	0	0	0	0	1	0	0	0	0.89	304
MIL-53(Cr)	0	2	3	0	2	2	0	0	0	0	0	0	0	0	0	0	0	3	0	0	0	0	0	0	0	0	0	0	0	0	0	0	0	0	0	0	0	0	0	0	0	0	0	1	0	0	0	0.89	304
MIL-96 (Al)	0	3	3	0	3	3	0	0	0	0	0	0	0	0	0	0	0	3	0	0	0	0	0	0	0	0	0	1	0	0	0	0	0	0	0	0	0	0	0	0	0	0	0	0	0	0	0	0.89	303
MIL-96(Al)	0	3	3	0	3	3	0	0	0	0	0	0	0	0	0	0	0	3	0	0	0	0	0	0	0	0	0	1	0	0	0	0	0	0	0	0	0	0	0	0	0	0	0	0	0	0	0	0.89	303
mmen-Cu-BTTri	1	0	9	0	0	0	4	0	6	0	0	0	0	0	0	0	0	3	0	6	0	0	0	0	0	0	0	0	0	0	1	0	0	0	0	0	0	0	0	0	0	0	0	0	0	0	0	0.49	298
Mn(bdc)(dpe)	0	4	7	1	2	2	0	0	0	0	0	0	0	0	0	0	0	7	2	2	0	0	0	0	0	0	0	0	0	0	0	0	1	0	0	0	0	0	0	0	0	0	0	0	0	0	0	0.89	195
Mn(NDC)(DEF)	2	2	6	0	2	3	3	0	0	0	0	0	0	0	0	0	0	5	0	0	0	0	0	0	0	0	0	0	0	0	0	0	1	0	0	0	0	0	0	0	0	0	0	0	0	0	0	0.89	273
Mn(NDC)(DEF)	2	2	6	0	2	3	3	0	0	0	0	0	0	0	0	0	0	5	0	0	0	0	0	0	0	0	0	0	0	0	0	0	1	0	0	0	0	0	0	0	0	0	0	0	0	0	0	0.89	195
Mn(pmdc)	0	2	1	0	2	2	0	0	0	0	0	0	0	0	0	0	0	1	2	2	0	0	0	0	0	0	0	0	0	0	0	0	1	0	0	0	0	0	0	0	0	0	0	0	0	0	0	0.89	293
Mn-bpda	0	4	13	0	2	5	5	0	0	0	0	0	0	0	0	2	0	12	2	2	0	0	0	0	0	0	0	0	0	0	0	0	1	0	0	0	0	0	0	0	0	0	0	0	0	0	0	0.89	298
Mn-bpda	0	4	13	0	2	5	5	0	0	0	0	0	0	0	0	2	0	12	2	2	0	0	0	0	0	0	0	0	0	0	0	0	1	0	0	0	0	0	0	0	0	0	0	0	0	0	0	0.89	195
MOF-177	0	3	15	0	3	3	0	0	0	0	0	0	0	0	0	0	0	12	0	0	0	0	0	0	0	0	0	0	0	0	0	0	0	0	0	1	0	0	0	0	0	0	0	0	0	0	0	0.89	298
MOF-177	0	3	15	0	3	3	0	0	0	0	0	0	0	0	0	0	0	12	0	0	0	0	0	0	0	0	0	0	0	0	0	0	0	0	0	1	0	0	0	0	0	0	0	0	0	0	0	0.89	298
MOF-2	0	2	3	0	2	2	0	0	0	0	0	0	0	0	0	0	0	3	0	0	0	0	0	0	0	0	0	0	0	0	0	0	0	0	1	0	0	0	0	0	0	0	0	0	0	0	0	0.89	298
MOF-2	0	2	3	0	2	2	0	0	0	0	0	0	0	0	0	0	0	3	0	0	0	0	0	0	0	0	0	0	0	0	0	0	0	0	1	0	0	0	0	0	0	0	0	0	0	0	0	0.89	298
MOF-200	0	6	27	0	3	3	0	0	0	0	0	0	0	0	0	0	0	21	0	0	0	0	0	0	0	0	0	0	0	0	0	0	0	0	0	1	0	0	0	0	0	0	0	0	0	0	0	0.89	298
MOF-205	0	5	21	0	5	5	0	0	0	0	0	0	0	0	0	0	0	17	0	0	0	0	0	0	0	0	0	0	0	0	0	0	0	0	0	1	0	0	0	0	0	0	0	0	0	0	0	0.89	298
MOF-210	0	11	19	0	5	5	0	0	0	0	0	0	0	0	0	0	0	18	0	0	3	0	0	0	0	0	0	0	0	0	0	0	0	0	0	1	0	0	0	0	0	0	0	0	0	0	0	0.89	298
MOF-253	0	2	5	0	2	2	0	0	0	0	0	0	0	0	0	0	0	4	2	2	0	0	0	0	0	0	0	1	0	0	0	0	0	0	0	0	0	0	0	0	0	0	0	0	0	0	0	0.89	298
MOF-5 or IRMOF-1	0	2	3	0	2	2	0	0	0	0	0	0	0	0	0	0	0	3	0	0	0	0	0	0	0	0	0	0	0	0	0	0	0	0	0	1	0	0	0	0	0	0	0	0	0	0	0	0.89	296
MOF-5 or IRMOF-1	0	2	3	0	2	2	0	0	0	0	0	0	0	0	0	0	0	3	0	0	0	0	0	0	0	0	0	0	0	0	0	0	0	0	0	1	0	0	0	0	0	0	0	0	0	0	0	0.89	298
MOF-505	0	4	7	0	4	4	0	0	0	0	0	0	0	0	0	0	0	6	0	0	0	0	0	0	0	0	0	0	0	0	1	0	0	0	0	0	0	0	0	0	0	0	0	0	0	0	0	0.89	298
MOF-508	0	2	8	0	2	2	0	0	0	0	0	0	0	0	0	0	0	7	2	2	0	0	0	0	0	0	0	0	0	0	0	0	0	0	1	0	0	0	0	0	0	0	0	0	0	0	0	0.89	303
NH2-MIL-125	0	2	3	0	2	2	0	0	0	0	0	0	0	0	0	1	0	3	0	0	0	0	0	0	0	0	0	0	0	0	0	0	0	0	0	0	0	1	0	0	0	0	0	0	0	0	0	0.89	273
NH2-MIL-125	0	2	3	0	2	2	0	0	0	0	0	0	0	0	0	1	0	3	0	0	0	0	0	0	0	0	0	0	0	0	0	0	0	0	0	0	0	1	0	0	0	0	0	0	0	0	0	0.89	298
NH2-MIL-53	0	2	3	0	2	2	0	0	0	0	0	0	0	0	0	1	0	3	0	0	0	0	0	0	0	0	0	1	0	0	0	0	0	0	0	0	0	0	0	0	0	0	0	0	0	0	0	0.89	303
NH2-MIL-53	0	2	3	0	2	2	0	0	0	0	0	0	0	0	0	1	0	3	0	0	0	0	0	0	0	0	0	1	0	0	0	0	0	0	0	0	0	0	0	0	0	0	0	0	0	0	0	0.89	303
Ni(DBNBVP)2Cl2	2	4	17	2	2	0	0	0	0	0	0	2	0	0	0	0	0	14	2	2	0	0	0	0	0	0	0	0	0	0	0	0	0	1	0	0	0	0	0	0	0	0	0	0	0	0	0	0.89	273
Ni3(L-TMTA)2(bpy)4	6	3	8	0	3	6	6	0	0	0	0	0	0	0	0	0	0	7	2	2	0	0	0	0	0	0	0	0	0	0	0	0	0	1	0	0	0	0	0	0	0	0	0	0	0	0	0	0.89	298
Ni-4Pyc	0	1	2	0	1	1	0	0	0	0	0	0	0	0	0	0	0	2	1	1	0	0	0	0	0	0	0	0	0	0	0	0	0	1	0	0	0	0	0	0	0	0	0	0	0	0	0	0.89	298
Ni-MOF-74	0	2	3	0	2	2	0	0	0	0	0	2	0	0	0	0	0	3	0	0	0	0	0	0	0	0	0	0	0	0	0	0	0	1	0	0	0	0	0	0	0	0	0	0	0	0	0	0.89	296
Ni-MOF-74	0	2	3	0	2	2	0	0	0	0	0	2	0	0	0	0	0	3	0	0	0	0	0	0	0	0	0	0	0	0	0	0	0	1	0	0	0	0	0	0	0	0	0	0	0	0	0	0.89	296
Ni-MOF-74	0	2	3	0	2	2	0	0	0	0	0	2	0	0	0	0	0	3	0	0	0	0	0	0	0	0	0	0	0	0	0	0	0	1	0	0	0	0	0	0	0	0	0	0	0	0	0	0.89	278
NJU-Bai3	0	4	6	0	3	4	1	0	0	0	0	0	0	0	0	1	0	6	0	0	0	0	0	0	0	0	0	0	0	0	1	0	0	0	0	0	0	0	0	0	0	0	0	0	0	0	0	0.89	273
NJU-Bai3	0	4	6	0	3	4	1	0	0	0	0	0	0	0	0	1	0	6	0	0	0	0	0	0	0	0	0	0	0	0	1	0	0	0	0	0	0	0	0	0	0	0	0	0	0	0	0	0.89	273
NJU-Bai3	0	4	6	0	3	4	1	0	0	0	0	0	0	0	0	1	0	6	0	0	0	0	0	0	0	0	0	0	0	0	1	0	0	0	0	0	0	0	0	0	0	0	0	0	0	0	0	0.89	298
NOTT-125	1	4	6	0	4	6	2	0	0	0	0	0	0	0	0	2	0	6	0	0	0	0	0	0	0	0	0	0	0	0	1	0	0	0	0	0	0	0	0	0	0	0	0	0	0	0	0	0.89	273
NOTT-125	1	4	6	0	4	6	2	0	0	0	0	0	0	0	0	2	0	6	0	0	0	0	0	0	0	0	0	0	0	0	1	0	0	0	0	0	0	0	0	0	0	0	0	0	0	0	0	0.89	298
NOTT-125	1	4	6	0	4	6	2	0	0	0	0	0	0	0	0	2	0	6	0	0	0	0	0	0	0	0	0	0	0	0	1	0	0	0	0	0	0	0	0	0	0	0	0	0	0	0	0	0.89	298
NOTT-125	1	4	6	0	4	6	2	0	0	0	0	0	0	0	0	2	0	6	0	0	0	0	0	0	0	0	0	0	0	0	1	0	0	0	0	0	0	0	0	0	0	0	0	0	0	0	0	0.89	273
NOTT-140	0	12	28	0	8	8	0	0	0	0	0	0	0	0	0	0	0	24	0	0	0	0	0	0	0	0	0	0	0	0	1	0	0	0	0	0	0	0	0	0	0	0	0	0	0	0	0	0.89	283
NOTT-140	0	12	28	0	8	8	0	0	0	0	0	0	0	0	0	0	0	24	0	0	0	0	0	0	0	0	0	0	0	0	1	0	0	0	0	0	0	0	0	0	0	0	0	0	0	0	0	0.89	293
NOTT-140	0	12	28	0	8	8	0	0	0	0	0	0	0	0	0	0	0	24	0	0	0	0	0	0	0	0	0	0	0	0	1	0	0	0	0	0	0	0	0	0	0	0	0	0	0	0	0	0.89	293
NOTT-202a	0	4	23	0	4	4	0	0	0	0	0	0	0	0	0	0	0	18	0	0	0	0	0	0	0	0	0	0	0	0	0	0	0	0	0	0	0	0	0	0	0	0	1	0	0	0	0	0.89	195
NU-1000	0	4	27	0	4	4	0	0	0	0	0	0	0	0	0	0	0	20	0	0	0	0	0	0	0	0	0	0	0	0	0	0	0	0	0	0	0	0	0	0	0	0	0	0	0	0	1	0.89	298
NU-1000	0	4	27	0	4	4	0	0	0	0	0	0	0	0	0	0	0	20	0	0	0	0	0	0	0	0	0	0	0	0	0	0	0	0	0	0	0	0	0	0	0	0	0	0	0	0	1	0.89	298
NU-111	3	12	12	6	6	6	0	0	0	0	0	0	0	0	0	0	0	12	0	0	0	0	0	0	0	0	0	0	0	0	1	0	0	0	0	0	0	0	0	0	0	0	0	0	0	0	0	0.89	298
PCN-123	0	2	6	0	2	2	0	0	0	1	0	0	0	0	0	2	0	6	0	0	0	0	0	0	0	0	0	0	0	0	0	0	0	0	0	1	0	0	0	0	0	0	0	0	0	0	0	0.89	295
PCN-222	0	4	27	0	4	4	0	0	0	0	0	0	0	0	0	0	0	21	6	2	0	0	0	0	0	0	0	0	0	0	0	0	0	0	0	0	0	0	0	0	0	0	0	0	0	0	1	0.89	298
PCN-222	0	4	27	0	4	4	0	0	0	0	0	0	0	0	0	0	0	21	6	2	0	0	0	0	0	0	0	0	0	0	0	0	0	0	0	0	0	0	0	0	0	0	0	0	0	0	1	0.89	298
PCN-6 (catenated)	0	3	12	0	3	3	0	0	0	0	0	0	0	0	0	0	0	9	3	3	0	0	0	0	0	0	0	0	0	0	1	0	0	0	0	0	0	0	0	0	0	0	0	0	0	0	0	0.89	298
PCN-6 (catenated)	0	3	12	0	3	3	0	0	0	0	0	0	0	0	0	0	0	9	3	3	0	0	0	0	0	0	0	0	0	0	1	0	0	0	0	0	0	0	0	0	0	0	0	0	0	0	0	0.89	298
PCN-6 (catenated)	0	3	12	0	3	3	0	0	0	0	0	0	0	0	0	0	0	9	3	3	0	0	0	0	0	0	0	0	0	0	1	0	0	0	0	0	0	0	0	0	0	0	0	0	0	0	0	0.89	273
PCN-61	0	12	12	0	6	6	0	0	0	0	0	0	0	0	0	0	0	12	0	0	3	0	0	0	0	0	0	0	0	0	1	0	0	0	0	0	0	0	0	0	0	0	0	0	0	0	0	0.89	298
PCN-66	0	12	18	0	6	6	0	0	0	0	0	0	0	0	0	3	0	18	0	0	3	0	0	0	0	0	0	0	0	0	1	0	0	0	0	0	0	0	0	0	0	0	0	0	0	0	0	0.89	298
PCN-68	0	12	24	0	6	6	0	0	0	0	0	0	0	0	0	0	0	21	0	0	3	0	0	0	0	0	0	0	0	0	1	0	0	0	0	0	0	0	0	0	0	0	0	0	0	0	0	0.89	298
PCN-88	0	4	14	0	4	4	0	0	0	0	0	0	0	0	0	0	0	11	0	0	0	0	0	0	0	0	0	0	0	0	1	0	0	0	0	0	0	0	0	0	0	0	0	0	0	0	0	0.89	273
PCN-88	0	4	14	0	4	4	0	0	0	0	0	0	0	0	0	0	0	11	0	0	0	0	0	0	0	0	0	0	0	0	1	0	0	0	0	0	0	0	0	0	0	0	0	0	0	0	0	0.89	296
Pd(2-pymo)2	0	0	1	0	0	0	0	0	0	0	0	1	0	0	0	0	0	1	2	2	0	0	0	0	0	0	0	0	0	0	0	0	0	0	0	0	0	0	0	1	0	0	0	0	0	0	0	0.89	293
Pd(F-pymo)2	0	0	1	0	0	0	0	0	0	0	0	1	0	0	0	0	0	1	2	2	0	0	0	0	0	0	0	0	0	0	0	0	0	0	0	0	0	0	0	1	0	0	0	0	0	0	0	1.43	293
Pd(F-pymo)2	0	0	1	0	0	0	0	0	0	0	0	1	0	0	0	0	0	1	2	2	0	0	0	0	0	0	0	0	0	0	0	0	0	0	0	0	0	0	0	1	0	0	0	0	0	0	0	1.43	273
Sc(BDC)3	0	2	3	0	2	2	0	0	0	0	0	0	0	0	0	0	0	3	0	0	0	0	0	0	0	0	0	0	0	0	0	0	0	0	0	0	1	0	0	0	0	0	0	0	0	0	0	0.89	303
SHF-61	0	2	3	0	2	2	2	0	0	0	0	0	0	0	0	1	0	3	0	0	0	0	0	0	0	0	0	0	0	0	0	0	0	0	0	0	0	0	0	0	0	0	1	0	0	0	0	0.89	298
SNU-15	0	8	12	0	4	4	0	0	0	0	0	0	0	0	0	0	0	12	0	0	0	0	0	0	0	0	0	0	0	1	0	0	0	0	0	0	0	0	0	0	0	0	0	0	0	0	0	0.89	273
SNU-21S	4	4	12	0	8	4	0	0	0	0	0	4	0	0	0	0	0	12	0	0	0	0	0	0	0	0	0	0	0	0	1	0	0	0	0	0	0	0	0	0	0	0	0	0	0	0	0	0.89	298
SNU-3	0	3	9	0	3	3	0	0	0	0	0	0	0	0	0	3	0	9	0	0	0	0	0	0	0	0	0	0	0	0	0	0	0	0	1	0	0	0	0	0	0	0	0	0	0	0	0	0.89	195
SNU-3	0	3	9	0	3	3	0	0	0	0	0	0	0	0	0	3	0	9	0	0	0	0	0	0	0	0	0	0	0	0	0	0	0	0	1	0	0	0	0	0	0	0	0	0	0	0	0	0.89	273
SNU-30	0	4	19	0	4	4	0	0	0	0	0	0	0	0	0	6	0	18	0	0	0	0	0	0	0	0	0	0	0	0	0	0	0	0	1	0	0	0	0	0	0	0	0	0	0	0	0	0.89	298
SNU-30	0	4	19	0	4	4	0	0	0	0	0	0	0	0	0	6	0	18	0	0	0	0	0	0	0	0	0	0	0	0	0	0	0	0	1	0	0	0	0	0	0	0	0	0	0	0	0	0.89	298
SNU-30	0	4	19	0	4	4	0	0	0	0	0	0	0	0	0	6	0	18	0	0	0	0	0	0	0	0	0	0	0	0	0	0	0	0	1	0	0	0	0	0	0	0	0	0	0	0	0	0.89	273
SNU-30	0	4	19	0	4	4	0	0	0	0	0	0	0	0	0	6	0	18	0	0	0	0	0	0	0	0	0	0	0	0	0	0	0	0	1	0	0	0	0	0	0	0	0	0	0	0	0	0.89	195
SNU-31	0	4	25	0	4	4	0	0	1	0	1	0	0	0	0	6	0	22	4	4	0	0	0	0	0	0	0	0	0	0	0	0	0	0	1	0	0	0	0	0	0	0	0	0	0	0	0	0.89	298
SNU-31	0	4	25	0	4	4	0	0	1	0	1	0	0	0	0	6	0	22	4	4	0	0	0	0	0	0	0	0	0	0	0	0	0	0	1	0	0	0	0	0	0	0	0	0	0	0	0	0.89	298
SNU-31	0	4	25	0	4	4	0	0	1	0	1	0	0	0	0	6	0	22	4	4	0	0	0	0	0	0	0	0	0	0	0	0	0	0	1	0	0	0	0	0	0	0	0	0	0	0	0	0.89	195
SNU-31	0	4	25	0	4	4	0	0	1	0	1	0	0	0	0	6	0	22	4	4	0	0	0	0	0	0	0	0	0	0	0	0	0	0	1	0	0	0	0	0	0	0	0	0	0	0	0	0.89	273
SNU-4	0	4	6	0	4	5	3	0	0	1	0	0	0	0	0	2	0	6	0	0	0	0	0	0	0	0	0	0	0	0	0	0	0	0	1	0	0	0	0	0	0	0	0	0	0	0	0	0.89	273
SNU-4	0	4	6	0	4	5	3	0	0	1	0	0	0	0	0	2	0	6	0	0	0	0	0	0	0	0	0	0	0	0	0	0	0	0	1	0	0	0	0	0	0	0	0	0	0	0	0	0.89	195
SNU-5	0	4	6	0	4	4	0	0	0	1	0	0	0	0	0	2	0	6	0	0	0	0	0	0	0	0	0	0	0	0	1	0	0	0	0	0	0	0	0	0	0	0	0	0	0	0	0	0.89	195
SNU-5	0	4	6	0	4	4	0	0	0	1	0	0	0	0	0	2	0	6	0	0	0	0	0	0	0	0	0	0	0	0	1	0	0	0	0	0	0	0	0	0	0	0	0	0	0	0	0	0.89	273
SNU-50	0	4	13	0	4	4	0	0	0	0	0	0	4	0	0	0	0	9	6	0	0	0	0	0	0	0	0	0	0	0	1	0	0	0	0	0	0	0	0	0	0	0	0	0	0	0	0	0.89	298
SNU-50	0	4	13	0	4	4	0	0	0	0	0	0	4	0	0	0	0	9	6	0	0	0	0	0	0	0	0	0	0	0	1	0	0	0	0	0	0	0	0	0	0	0	0	0	0	0	0	0.89	195
SNU-50	0	4	13	0	4	4	0	0	0	0	0	0	4	0	0	0	0	9	6	0	0	0	0	0	0	0	0	0	0	0	1	0	0	0	0	0	0	0	0	0	0	0	0	0	0	0	0	0.89	273
SNU-50	0	4	13	0	4	4	0	0	0	0	0	0	4	0	0	0	0	9	6	0	0	0	0	0	0	0	0	0	0	0	1	0	0	0	0	0	0	0	0	0	0	0	0	0	0	0	0	0.89	298
SNU-6	0	4	11	0	2	3	0	0	0	0	0	0	0	0	0	0	0	10	2	2	0	0	0	0	0	0	0	0	0	0	1	0	0	0	0	0	0	0	0	0	0	0	0	0	0	0	0	0.89	273
SNU-71	2	2	3	0	2	2	0	0	0	0	0	0	0	0	0	0	0	3	0	0	0	0	0	0	0	0	0	0	0	0	0	0	0	0	0	1	0	0	0	0	0	0	0	0	0	0	0	0.89	195
SNU-71	2	2	3	0	2	2	0	0	0	0	0	0	0	0	0	0	0	3	0	0	0	0	0	0	0	0	0	0	0	0	0	0	0	0	0	1	0	0	0	0	0	0	0	0	0	0	0	0.89	298
SNU-9	0	4	11	0	2	3	0	0	0	0	0	0	0	0	0	0	0	10	2	2	0	0	0	0	0	0	0	0	0	0	0	0	0	0	1	0	0	0	0	0	0	0	0	0	0	0	0	0.89	298
SNU-M10	1	4	15	0	4	4	0	0	0	0	0	0	0	0	0	0	2	6	20	0	0	0	0	0	0	0	0	0	0	0	0	0	0	1	0	0	0	0	0	0	0	0	0	0	0	0	0	0.89	195
SNU-M10	1	4	15	0	4	4	0	0	0	0	0	0	0	0	0	0	2	6	20	0	0	0	0	0	0	0	0	0	0	0	0	0	0	1	0	0	0	0	0	0	0	0	0	0	0	0	0	0.89	273
SNU-M10	1	4	15	0	4	4	0	0	0	0	0	0	0	0	0	0	2	6	20	0	0	0	0	0	0	0	0	0	0	0	0	0	0	1	0	0	0	0	0	0	0	0	0	0	0	0	0	0.89	298
SNU-M11	3	4	15	0	4	4	0	0	0	0	0	0	0	0	0	0	2	6	20	0	0	0	0	0	0	0	0	0	0	0	0	0	0	1	0	0	0	0	0	0	0	0	0	0	0	0	0	0.89	195
SUMOF-2	0	2	3	0	2	2	0	0	0	0	0	0	0	0	0	0	0	3	0	0	0	0	0	0	0	0	0	0	0	0	0	0	0	0	0	1	0	0	0	0	0	0	0	0	0	0	0	0.89	273
SUMOF-3	0	2	6	0	2	2	0	0	0	0	0	0	0	0	0	0	0	5	0	0	0	0	0	0	0	0	0	0	0	0	0	0	0	0	0	1	0	0	0	0	0	0	0	0	0	0	0	0.89	273
SUMOF-4	0	4	10	0	4	4	0	0	0	0	0	0	0	0	0	0	0	9	0	0	0	0	0	0	0	0	0	0	0	0	0	0	0	0	0	1	0	0	0	0	0	0	0	0	0	0	0	0.89	273
TMOF-1	1	0	5	0	0	0	0	0	0	0	0	0	0	0	0	0	0	4	2	2	0	0	0	0	0	2	0	0	0	0	1	0	0	0	0	0	0	0	0	0	0	0	0	0	0	0	0	0.89	200
TMOF-1	1	0	5	0	0	0	0	0	0	0	0	0	0	0	0	0	0	4	2	2	0	0	0	0	0	2	0	0	0	0	1	0	0	0	0	0	0	0	0	0	0	0	0	0	0	0	0	0.89	273
TMOF-1	1	0	5	0	0	0	0	0	0	0	0	0	0	0	0	0	0	4	2	2	0	0	0	0	0	2	0	0	0	0	1	0	0	0	0	0	0	0	0	0	0	0	0	0	0	0	0	0.89	298
TMOF-1	1	0	5	0	0	0	0	0	0	0	0	0	0	0	0	0	0	4	2	2	0	0	0	0	0	2	0	0	0	0	1	0	0	0	0	0	0	0	0	0	0	0	0	0	0	0	0	0.89	308
TMU-22	0	4	13	0	2	5	5	0	0	0	0	2	0	0	0	2	0	13	2	2	0	0	0	0	0	0	0	0	0	0	0	0	0	0	1	0	0	0	0	0	0	0	0	0	0	0	0	0.89	203
TMU-24	0	4	16	0	2	5	5	0	0	0	0	2	0	0	0	2	0	15	2	2	0	0	0	0	0	0	0	0	0	0	0	0	0	0	1	0	0	0	0	0	0	0	0	0	0	0	0	0.89	203
UiO(bpdc)	0	2	7	0	2	2	0	0	0	0	0	0	0	0	0	0	0	6	0	0	0	0	0	0	0	0	0	0	0	0	0	0	0	0	0	0	0	0	0	0	0	0	0	0	0	0	1	0.89	303
UMCM-1	0	5	18	0	5	5	0	0	0	0	0	0	0	0	0	0	0	15	0	0	0	0	0	0	0	0	0	0	0	0	0	0	0	0	0	1	0	0	0	0	0	0	0	0	0	0	0	0.89	298
UMCM-1	0	5	18	0	5	5	0	0	0	0	0	0	0	0	0	0	0	15	0	0	0	0	0	0	0	0	0	0	0	0	0	0	0	0	0	1	0	0	0	0	0	0	0	0	0	0	0	0.89	298
UMCM-150	0	3	7	0	3	3	0	0	0	0	0	0	0	0	0	0	0	6	0	0	0	0	0	0	0	0	0	0	0	0	1	0	0	0	0	0	0	0	0	0	0	0	0	0	0	0	0	0.89	298
USO-2-Ni	0	5	3	0	2	2	0	0	0	0	0	0	0	0	0	0	0	6	6	0	0	0	0	0	0	0	0	0	0	0	0	0	0	1	0	0	0	0	0	0	0	0	0	0	0	0	0	0.89	298
USO-2-Ni-A	0	5	3	0	2	2	0	0	0	0	0	0	0	0	0	1	0	6	6	0	0	0	0	0	0	0	0	0	0	0	0	0	0	1	0	0	0	0	0	0	0	0	0	0	0	0	0	0.89	298
USO-3-In-A	0	2	3	0	2	2	0	0	0	0	0	0	0	0	0	0	0	3	0	0	0	0	0	0	0	0	0	0	0	0	0	0	0	0	0	0	0	0	0	0	0	0	1	0	0	0	0	0.89	298
USTC-253*	0	2	7	0	2	2	0	0	0	0	0	0	0	0	0	0	0	6	0	0	0	0	0	0	0	0	2	1	0	0	0	0	0	0	0	0	0	0	0	0	0	0	0	0	0	0	0	0.89	273
USTC-253*	0	2	7	0	2	2	0	0	0	0	0	0	0	0	0	0	0	6	0	0	0	0	0	0	0	0	2	1	0	0	0	0	0	0	0	0	0	0	0	0	0	0	0	0	0	0	0	0.89	298
USTC-253-TFA	1	2	7	0	3	3	0	0	0	0	0	0	0	0	0	0	0	6	0	0	0	0	0	0	0	3	2	1	0	0	0	0	0	0	0	0	0	0	0	0	0	0	0	0	0	0	0	1.43	273
USTC-253-TFA	1	2	7	0	3	3	0	0	0	0	0	0	0	0	0	0	0	6	0	0	0	0	0	0	0	3	2	1	0	0	0	0	0	0	0	0	0	0	0	0	0	0	0	0	0	0	0	1.43	298
UTSA-15a	0	2	8	0	2	2	0	0	0	0	0	1	0	0	0	0	0	7	2	2	0	0	0	0	0	0	0	0	0	0	1	0	0	0	0	0	0	0	0	0	0	0	0	0	0	0	0	0.89	296
UTSA-20a	0	6	15	0	6	6	0	0	0	0	0	0	0	0	0	0	0	12	0	0	0	0	0	0	0	0	0	0	0	0	1	0	0	0	0	0	0	0	0	0	0	0	0	0	0	0	0	0.89	296
UTSA-25a	0	2	3	0	2	2	0	0	0	0	0	1	0	0	0	0	0	3	0	0	0	0	0	0	0	0	0	0	0	0	0	0	0	0	1	0	0	0	0	0	0	0	0	0	0	0	0	0.89	296
UTSA-33a	1	8	19	0	8	9	3	0	0	0	0	0	0	0	0	0	0	15	0	0	0	0	0	0	0	0	0	0	0	0	0	0	0	0	1	0	0	0	0	0	0	0	0	0	0	0	0	0.89	273
YO-MOF	0	4	33	0	4	4	0	0	0	0	0	0	4	0	0	0	0	24	8	2	0	0	0	0	0	0	0	0	0	0	0	0	0	0	1	0	0	0	0	0	0	0	0	0	0	0	0	0.89	298
YO-MOF	0	4	33	0	4	4	0	0	0	0	0	0	4	0	0	0	0	24	8	2	0	0	0	0	0	0	0	0	0	0	0	0	0	0	1	0	0	0	0	0	0	0	0	0	0	0	0	0.89	273
ZIF-68	0	0	3	0	0	0	0	0	0	0	0	0	0	0	0	1	0	4	6	2	0	0	2	0	0	0	0	0	0	0	0	0	0	0	1	0	0	0	0	0	0	0	0	0	0	0	0	0.89	298
ZIF-69	0	0	3	0	0	0	0	0	0	0	0	0	0	0	0	1	0	4	6	2	0	0	2	0	0	0	1	0	0	0	0	0	0	0	1	0	0	0	0	0	0	0	0	0	0	0	0	0.89	298
ZIF-70	0	0	0	0	0	0	0	0	0	0	0	0	0	0	0	1	0	2	6	2	0	0	2	0	0	0	0	0	0	0	0	0	0	0	1	0	0	0	0	0	0	0	0	0	0	0	0	0.89	298
ZIF-78	0	0	3	0	0	0	0	0	0	0	0	0	0	0	0	2	0	4	6	2	0	0	4	0	0	0	0	0	0	0	0	0	0	0	1	0	0	0	0	0	0	0	0	0	0	0	0	0.89	296
ZIF-79	0	1	3	0	0	0	0	0	0	0	0	0	0	0	0	1	0	4	6	2	0	0	2	0	0	0	0	0	0	0	0	0	0	0	1	0	0	0	0	0	0	0	0	0	0	0	0	0.89	298
ZIF-8	0	0	0	0	0	0	0	0	0	0	0	0	0	0	0	0	1	1	3	1	0	0	0	0	0	0	0	0	0	0	0	0	0	0	1	0	0	0	0	0	0	0	0	0	0	0	0	0.49	298
ZIF-82	0	1	0	0	0	0	0	0	0	0	0	0	0	0	0	1	0	2	6	2	0	1	2	0	0	0	0	0	0	0	0	0	0	0	1	0	0	0	0	0	0	0	0	0	0	0	0	0.89	298
ZIF-93	0	2	0	0	0	1	0	0	0	0	0	0	0	0	0	0	0	1	3	1	0	0	0	0	0	0	0	0	0	0	0	0	0	0	1	0	0	0	0	0	0	0	0	0	0	0	0	0.89	298
ZIF-96	0	1	0	0	0	0	0	0	0	0	0	0	0	0	0	1	0	1	3	1	0	1	0	0	0	0	0	0	0	0	0	0	0	0	1	0	0	0	0	0	0	0	0	0	0	0	0	0.89	298
ZJNU-40	0	4	12	0	4	4	0	0	0	0	0	0	0	0	2	0	0	8	0	2	0	0	0	0	0	0	0	0	0	0	1	0	0	0	0	0	0	0	0	0	0	0	0	0	0	0	0	0.89	273
ZJNU-40	0	4	12	0	4	4	0	0	0	0	0	0	0	0	2	0	0	8	0	2	0	0	0	0	0	0	0	0	0	0	1	0	0	0	0	0	0	0	0	0	0	0	0	0	0	0	0	0.89	296
ZJNU-43	0	4	13	0	4	4	0	0	0	0	0	0	0	0	0	0	0	10	1	1	0	0	0	0	0	0	0	0	0	0	1	0	0	0	0	0	0	0	0	0	0	0	0	0	0	0	0	0.89	296
ZJNU-43	0	4	13	0	4	4	0	0	0	0	0	0	0	0	0	0	0	10	1	1	0	0	0	0	0	0	0	0	0	0	1	0	0	0	0	0	0	0	0	0	0	0	0	0	0	0	0	0.89	273
ZJNU-45	0	4	12	0	4	4	0	0	0	0	0	0	0	0	0	0	0	9	2	2	0	0	0	0	0	0	0	0	0	0	1	0	0	0	0	0	0	0	0	0	0	0	0	0	0	0	0	0.89	296
ZJNU-45	0	4	12	0	4	4	0	0	0	0	0	0	0	0	0	0	0	9	2	2	0	0	0	0	0	0	0	0	0	0	1	0	0	0	0	0	0	0	0	0	0	0	0	0	0	0	0	0.89	273
Zn(BDC-NH2)(dabco)0.5	0	5	3	0	2	2	0	0	0	0	0	0	0	0	0	1	0	6	6	0	0	0	0	0	0	0	0	0	0	0	0	0	0	0	1	0	0	0	0	0	0	0	0	0	0	0	0	0.89	298
Zn(BDC-OH)(dabco)0.5	0	5	3	0	2	2	0	0	0	0	0	1	0	0	0	0	0	6	6	0	0	0	0	0	0	0	0	0	0	0	0	0	0	0	1	0	0	0	0	0	0	0	0	0	0	0	0	0.89	298
Zn(BPZNO2)	0	0	3	0	0	0	0	0	2	0	0	0	0	0	0	1	0	2	2	2	0	0	2	0	0	0	0	0	0	0	0	0	0	0	1	0	0	0	0	0	0	0	0	0	0	0	0	0.89	298
Zn(dtp)	0	0	3	0	0	0	0	0	4	0	2	0	0	0	0	0	0	1	4	4	0	0	0	0	0	0	0	0	0	0	0	0	0	0	1	0	0	0	0	0	0	0	0	0	0	0	0	0.49	195
Zn(Mlai)	0	3	0	0	1	1	1	1	0	0	0	0	0	0	0	0	0	1	3	1	0	0	0	0	0	0	0	0	0	0	0	0	0	0	1	0	0	0	0	0	0	0	0	0	0	0	0	0.89	298
Zn2(2,5-BME-bdc)2(dabco)	2	5	3	0	8	2	0	0	0	0	0	2	0	0	0	0	0	6	6	0	0	0	0	0	0	0	0	0	0	0	0	0	0	0	1	0	0	0	0	0	0	0	0	0	0	0	0	0.89	195
Zn2(BDC)2(dabco)	0	5	3	0	2	2	0	0	0	0	0	0	0	0	0	0	0	6	6	0	0	0	0	0	0	0	0	0	0	0	0	0	0	0	1	0	0	0	0	0	0	0	0	0	0	0	0	0.89	294
Zn2(BDC)2(dabco)	0	5	3	0	2	2	0	0	0	0	0	0	0	0	0	0	0	6	6	0	0	0	0	0	0	0	0	0	0	0	0	0	0	0	1	0	0	0	0	0	0	0	0	0	0	0	0	0.89	294
Zn2(BME-bdc)2-(bipy)	2	2	8	0	8	2	0	0	0	0	0	2	0	0	0	0	0	7	2	2	0	0	0	0	0	0	0	0	0	0	0	0	0	0	1	0	0	0	0	0	0	0	0	0	0	0	0	0.89	195
Zn2(BME-bdc)2-(bipy)	2	2	8	0	8	2	0	0	0	0	0	2	0	0	0	0	0	7	2	2	0	0	0	0	0	0	0	0	0	0	0	0	0	0	1	0	0	0	0	0	0	0	0	0	0	0	0	0.89	273
Zn2(BME-bdc)2-(bipy)	2	2	8	0	8	2	0	0	0	0	0	2	0	0	0	0	0	7	2	2	0	0	0	0	0	0	0	0	0	0	0	0	0	0	1	0	0	0	0	0	0	0	0	0	0	0	0	0.89	298
Zn2(BMOE-bdc)2(dabco)	2	2	6	0	8	2	0	0	0	0	0	2	0	0	0	0	0	3	6	0	0	0	0	0	0	0	0	0	0	0	0	0	0	0	1	0	0	0	0	0	0	0	0	0	0	0	0	0.89	195
Zn2(BMOP-bdc)2(dabco)	4	2	6	0	8	2	0	0	0	0	0	2	0	0	0	0	0	3	6	0	0	0	0	0	0	0	0	0	0	0	0	0	0	0	1	0	0	0	0	0	0	0	0	0	0	0	0	0.89	195
Zn2(bpdc)2(bpe)	1	4	11	0	2	2	0	0	0	0	0	0	0	0	0	0	0	10	2	2	0	0	0	0	0	0	0	0	0	0	0	0	0	0	1	0	0	0	0	0	0	0	0	0	0	0	0	0.89	298
Zn2(bpdc)2(bpe)	1	4	11	0	2	2	0	0	0	0	0	0	0	0	0	0	0	10	2	2	0	0	0	0	0	0	0	0	0	0	0	0	0	0	1	0	0	0	0	0	0	0	0	0	0	0	0	0.89	273
Zn2(DB-bdc)2(dabco)	6	5	3	0	4	2	0	0	0	0	0	2	0	0	0	0	0	6	6	0	0	0	0	0	0	0	0	0	0	0	0	0	0	0	1	0	0	0	0	0	0	0	0	0	0	0	0	0.89	195
Zn2(MOE-bdc)2(dabco)	1	2	6	0	5	2	0	0	0	0	0	1	0	0	0	0	0	3	6	0	0	0	0	0	0	0	0	0	0	0	0	0	0	0	1	0	0	0	0	0	0	0	0	0	0	0	0	0.89	195
Zn2(NDC)2(diPyNI)	0	2	20	0	2	2	0	0	0	0	0	0	4	0	0	0	0	14	8	2	0	0	0	0	0	0	0	0	0	0	0	0	0	0	1	0	0	0	0	0	0	0	0	0	0	0	0	0.89	298
Zn2(ox)(atz)2	1	0	0	0	2	2	0	0	1	0	0	0	0	0	0	1	0	0	2	2	0	0	0	0	0	0	0	0	0	0	0	0	0	0	1	0	0	0	0	0	0	0	0	0	0	0	0	0.89	293
Zn2(ox)(atz)2	1	0	0	0	2	2	0	0	1	0	0	0	0	0	0	1	0	0	2	2	0	0	0	0	0	0	0	0	0	0	0	0	0	0	1	0	0	0	0	0	0	0	0	0	0	0	0	0.89	273
Zn4(OH)2(BTC)2	0	3	3	0	3	3	0	0	0	0	0	0	0	0	0	0	0	3	0	0	0	0	0	0	0	0	0	0	0	0	0	0	0	0	1	0	0	0	0	0	0	0	0	0	0	0	0	0.89	295
Zn4O(BMOE-bdc)3	2	2	3	0	8	2	0	0	0	0	0	2	0	0	0	0	0	3	0	0	0	0	0	0	0	0	0	0	0	0	0	0	0	0	0	1	0	0	0	0	0	0	0	0	0	0	0	0.89	195
Zn4O(BMOP-bdc)3	4	2	3	0	8	2	0	0	0	0	0	2	0	0	0	0	0	3	0	0	0	0	0	0	0	0	0	0	0	0	0	0	0	0	0	1	0	0	0	0	0	0	0	0	0	0	0	0.89	195
Zn4O(FMA)3	2	0	0	1	2	2	0	0	0	0	0	0	0	0	0	0	0	0	0	0	0	0	0	0	0	0	0	0	0	0	0	0	0	0	0	1	0	0	0	0	0	0	0	0	0	0	0	0.89	296
Zn4O(MOE-bdc)3	1	2	3	0	5	2	0	0	0	0	0	1	0	0	0	0	0	3	0	0	0	0	0	0	0	0	0	0	0	0	0	0	0	0	0	1	0	0	0	0	0	0	0	0	0	0	0	0.89	195
Zn-bpda	0	4	10	0	2	5	5	0	0	0	0	0	0	0	0	2	0	10	2	2	0	0	0	0	0	0	0	0	0	0	0	0	0	0	1	0	0	0	0	0	0	0	0	0	0	0	0	0.89	298
Zn-bpda	0	4	10	0	2	5	5	0	0	0	0	0	0	0	0	2	0	10	2	2	0	0	0	0	0	0	0	0	0	0	0	0	0	0	1	0	0	0	0	0	0	0	0	0	0	0	0	0.89	298
Zn-MOF-74	0	2	3	0	2	2	0	0	0	0	0	2	0	0	0	0	0	3	0	0	0	0	0	0	0	0	0	0	0	0	0	0	0	0	1	0	0	0	0	0	0	0	0	0	0	0	0	0.89	296
Zn-MOF-74	0	2	3	0	2	2	0	0	0	0	0	2	0	0	0	0	0	3	0	0	0	0	0	0	0	0	0	0	0	0	0	0	0	0	1	0	0	0	0	0	0	0	0	0	0	0	0	0.89	296
ZTF-1	0	0	0	0	0	0	0	0	2	0	1	0	0	0	0	1	0	0	1	1	0	0	0	0	0	0	0	0	0	0	0	0	0	0	1	0	0	0	0	0	0	0	0	0	0	0	0	0.49	273
Alsoc-MOF-1	0	4	27	0	4	4	0	0	0	0	0	0	0	0	0	0	0	21	0	0	0	0	0	0	0	0	0	1	0	0	0	0	0	0	0	0	0	0	0	0	0	0	0	0	0	0	0	1.24	270
Alsoc-MOF-1	0	4	27	0	4	4	0	0	0	0	0	0	0	0	0	0	0	21	0	0	0	0	0	0	0	0	0	1	0	0	0	0	0	0	0	0	0	0	0	0	0	0	0	0	0	0	0	1.24	298
Cd(bpydb)	0	2	13	0	2	2	0	0	0	0	0	0	0	0	0	0	0	10	2	2	0	0	0	0	0	0	0	0	1	0	0	0	0	0	0	0	0	0	0	0	0	0	0	0	0	0	0	1.24	298
Co2(4,4'-bpy)3(NO3)4	0	0	5	0	0	0	0	0	0	0	0	0	0	0	0	0	0	4	2	2	0	0	2	1	0	0	0	0	0	1	0	0	0	0	0	0	0	0	0	0	0	0	0	0	0	0	0	1.24	298
Co2(azpy)3(NO3)4	0	0	4	0	0	0	0	0	0	1	0	0	0	0	0	2	0	4	2	2	0	0	2	1	0	0	0	0	0	1	0	0	0	0	0	0	0	0	0	0	0	0	0	0	0	0	0	1.24	298
Co2(BDC)2(dabco)	0	5	3	0	2	2	0	0	0	0	0	0	0	0	0	0	0	6	6	0	0	0	0	0	0	0	0	0	0	1	0	0	0	0	0	0	0	0	0	0	0	0	0	0	0	0	0	1.24	303
Co2(BDC)2(dabco)	0	5	3	0	2	2	0	0	0	0	0	0	0	0	0	0	0	6	6	0	0	0	0	0	0	0	0	0	0	1	0	0	0	0	0	0	0	0	0	0	0	0	0	0	0	0	0	1.24	303
Co-MOF-74	0	2	3	0	2	2	0	0	0	0	0	2	0	0	0	0	0	3	0	0	0	0	0	0	0	0	0	0	0	1	0	0	0	0	0	0	0	0	0	0	0	0	0	0	0	0	0	1.24	298
Cu2(BDC)2(dabco)	0	5	3	0	2	2	0	0	0	0	0	0	0	0	0	0	0	3	6	0	0	0	0	0	0	0	0	0	0	0	1	0	0	0	0	0	0	0	0	0	0	0	0	0	0	0	0	1.24	298
Cu2(bpdc)2(dabco)	0	5	7	0	2	2	0	0	0	0	0	0	0	0	0	0	0	6	6	0	0	0	0	0	0	0	0	0	0	0	1	0	0	0	0	0	0	0	0	0	0	0	0	0	0	0	0	1.24	298
Cu3(BTC)2	0	3	3	0	3	3	0	0	0	0	0	0	0	0	0	0	0	3	0	0	0	0	0	0	0	0	0	0	0	0	1	0	0	0	0	0	0	0	0	0	0	0	0	0	0	0	0	1.24	303
Cu-TDPAT	0	6	9	0	6	6	0	0	0	0	0	0	0	0	0	6	0	9	3	3	0	0	0	0	0	0	0	0	0	0	1	0	0	0	0	0	0	0	0	0	0	0	0	0	0	0	0	1.24	298
DUT-13	0	4	19	0	4	4	0	0	0	0	0	0	0	0	0	6	0	18	0	0	0	0	0	0	0	0	0	0	0	0	0	0	0	0	0	1	0	0	0	0	0	0	0	0	0	0	0	1.24	298
DUT-23(Co)	0	3	20	0	3	3	0	7	0	0	0	0	0	0	0	0	0	16	2	2	0	0	0	0	0	0	0	0	0	1	0	0	0	0	0	0	0	0	0	0	0	0	0	0	0	0	0	1.24	298
DUT-4	0	2	6	0	2	2	0	0	0	0	0	0	0	0	0	0	0	5	0	0	0	0	0	0	0	0	0	1	0	0	0	0	0	0	0	0	0	0	0	0	0	0	0	0	0	0	0	1.24	303
DUT-49	0	4	21	0	4	4	0	0	0	0	0	0	0	0	0	0	0	18	6	0	0	0	0	0	0	0	0	0	0	0	1	0	0	0	0	0	0	0	0	0	0	0	0	0	0	0	0	1.24	298
DUT-5	0	2	7	0	2	2	0	0	0	0	0	0	0	0	0	0	0	6	0	0	0	0	0	0	0	0	0	1	0	0	0	0	0	0	0	0	0	0	0	0	0	0	0	0	0	0	0	1.24	303
DUT-8(Co)	0	2	9	0	2	2	0	0	0	0	0	0	0	0	0	0	0	5	6	0	0	0	0	0	0	0	0	0	0	1	0	0	0	0	0	0	0	0	0	0	0	0	0	0	0	0	0	1.24	298
DUT-8(Cu)	0	2	9	0	2	2	0	0	0	0	0	0	0	0	0	0	0	5	6	0	0	0	0	0	0	0	0	0	0	0	1	0	0	0	0	0	0	0	0	0	0	0	0	0	0	0	0	1.24	298
DUT-8(Zn)	0	2	9	0	2	2	0	0	0	0	0	0	0	0	0	0	0	5	6	0	0	0	0	0	0	0	0	0	0	0	0	0	0	0	1	0	0	0	0	0	0	0	0	0	0	0	0	1.24	298
DUT-9	0	3	15	0	3	3	0	0	0	0	0	0	0	0	0	0	0	12	0	0	0	0	0	0	0	0	0	0	0	0	0	0	0	1	0	0	0	0	0	0	0	0	0	0	0	0	0	1.24	298
DUT-9	0	3	15	0	3	3	0	0	0	0	0	0	0	0	0	0	0	12	0	0	0	0	0	0	0	0	0	0	0	0	0	0	0	1	0	0	0	0	0	0	0	0	0	0	0	0	0	1.24	298
FJI-1	0	3	20	0	3	3	0	7	0	0	0	0	0	0	0	0	0	16	2	2	0	0	0	0	0	0	0	0	0	0	0	0	0	0	0	0	0	0	0	0	0	0	0	0	0	0	0	1.24	298
FJI-1	0	3	20	0	3	3	0	7	0	0	0	0	0	0	0	0	0	16	2	2	0	0	0	0	0	0	0	0	0	0	0	0	0	0	0	0	0	0	0	0	0	0	0	0	0	0	0	1.24	273
HKUST-1	0	3	3	0	3	3	0	0	0	0	0	0	0	0	0	0	0	3	0	0	0	0	0	0	0	0	0	0	0	0	1	0	0	0	0	0	0	0	0	0	0	0	0	0	0	0	0	1.24	298
HKUST-1	0	3	3	0	3	3	0	0	0	0	0	0	0	0	0	0	0	3	0	0	0	0	0	0	0	0	0	0	0	0	1	0	0	0	0	0	0	0	0	0	0	0	0	0	0	0	0	1.24	298
IRMOF-3	0	2	3	0	2	2	0	0	0	0	0	0	0	0	0	1	0	3	0	0	0	0	0	0	0	0	0	0	0	0	0	0	0	0	0	1	0	0	0	0	0	0	0	0	0	0	0	1.24	298
IRMOF-6	0	2	6	0	2	2	0	0	0	0	0	0	0	0	0	0	0	3	0	0	0	0	0	0	0	0	0	0	0	0	0	0	0	0	0	1	0	0	0	0	0	0	0	0	0	0	0	1.24	298
IRMOF-8	0	2	6	0	2	2	0	0	0	0	0	0	0	0	0	0	0	5	0	0	0	0	0	0	0	0	0	0	0	0	0	0	0	0	0	1	0	0	0	0	0	0	0	0	0	0	0	1.24	298
Mg-MOF-74	0	2	3	0	2	2	0	0	0	0	0	2	0	0	0	0	0	3	0	0	0	0	0	0	0	0	0	0	0	0	0	1	0	0	0	0	0	0	0	0	0	0	0	0	0	0	0	1.24	298
MIL-100(Cr)	0	3	3	0	3	3	0	0	0	0	0	0	0	0	0	0	0	3	0	0	0	0	0	0	0	0	0	0	0	0	0	0	0	0	0	0	0	0	0	0	0	0	0	1	0	0	0	1.78	303
MIL-100(Fe)	0	3	3	0	3	3	0	0	0	0	0	0	0	0	0	0	0	3	0	0	0	0	0	0	0	0	0	0	0	0	0	0	0	0	0	0	0	0	0	0	0	0	0	0	1	0	0	1.78	303
MIL-101(Cr)	0	3	3	0	3	3	0	0	0	0	0	0	0	0	0	0	0	3	0	0	0	0	0	0	0	0	0	0	0	0	0	0	0	0	0	0	0	0	0	0	0	0	0	1	0	0	0	1.78	303
MIL-125	0	2	3	0	2	2	0	0	0	0	0	0	0	0	0	0	0	3	0	0	0	0	0	0	0	0	0	0	0	0	0	0	0	0	0	0	0	1	0	0	0	0	0	0	0	0	0	1.24	303
MIL-53(Al)	0	2	3	0	2	2	0	0	0	0	0	0	0	0	0	0	0	3	0	0	0	0	0	0	0	0	0	1	0	0	0	0	0	0	0	0	0	0	0	0	0	0	0	0	0	0	0	1.24	298
MIL-53(Cr)	0	2	3	0	2	2	0	0	0	0	0	0	0	0	0	0	0	3	0	0	0	0	0	0	0	0	0	0	0	0	0	0	0	0	0	0	0	0	0	0	0	0	0	1	0	0	0	1.24	304
Mn-MOF-74	0	2	3	0	2	2	0	0	0	0	0	2	0	0	0	0	0	3	0	0	0	0	0	0	0	0	0	0	0	0	0	0	1	0	0	0	0	0	0	0	0	0	0	0	0	0	0	1.24	298
MOF-177	0	3	15	0	3	3	0	0	0	0	0	0	0	0	0	0	0	12	0	0	0	0	0	0	0	0	0	0	0	0	0	0	0	0	0	1	0	0	0	0	0	0	0	0	0	0	0	1.24	298
MOF-177	0	3	15	0	3	3	0	0	0	0	0	0	0	0	0	0	0	12	0	0	0	0	0	0	0	0	0	0	0	0	0	0	0	0	0	1	0	0	0	0	0	0	0	0	0	0	0	1.24	298
MOF-200	0	6	27	0	3	3	0	0	0	0	0	0	0	0	0	0	0	21	0	0	0	0	0	0	0	0	0	0	0	0	0	0	0	0	0	1	0	0	0	0	0	0	0	0	0	0	0	1.24	298
MOF-200	0	6	27	0	3	3	0	0	0	0	0	0	0	0	0	0	0	21	0	0	0	0	0	0	0	0	0	0	0	0	0	0	0	0	0	1	0	0	0	0	0	0	0	0	0	0	0	1.24	298
MOF-200	0	6	27	0	3	3	0	0	0	0	0	0	0	0	0	0	0	21	0	0	0	0	0	0	0	0	0	0	0	0	0	0	0	0	0	1	0	0	0	0	0	0	0	0	0	0	0	1.24	298
MOF-205	0	5	21	0	5	5	0	0	0	0	0	0	0	0	0	0	0	17	0	0	0	0	0	0	0	0	0	0	0	0	0	0	0	0	0	1	0	0	0	0	0	0	0	0	0	0	0	1.24	298
MOF-205	0	5	21	0	5	5	0	0	0	0	0	0	0	0	0	0	0	17	0	0	0	0	0	0	0	0	0	0	0	0	0	0	0	0	0	1	0	0	0	0	0	0	0	0	0	0	0	1.24	298
MOF-205	0	5	21	0	5	5	0	0	0	0	0	0	0	0	0	0	0	17	0	0	0	0	0	0	0	0	0	0	0	0	0	0	0	0	0	1	0	0	0	0	0	0	0	0	0	0	0	1.24	298
MOF-210	0	11	19	0	5	5	0	0	0	0	0	0	0	0	0	0	0	18	0	0	3	0	0	0	0	0	0	0	0	0	0	0	0	0	0	1	0	0	0	0	0	0	0	0	0	0	0	1.24	298
MOF-210	0	11	19	0	5	5	0	0	0	0	0	0	0	0	0	0	0	18	0	0	3	0	0	0	0	0	0	0	0	0	0	0	0	0	0	1	0	0	0	0	0	0	0	0	0	0	0	1.24	298
MOF-5 or IRMOF-1	0	2	3	0	2	2	0	0	0	0	0	0	0	0	0	0	0	3	0	0	0	0	0	0	0	0	0	0	0	0	0	0	0	0	0	1	0	0	0	0	0	0	0	0	0	0	0	1.24	298
MOF-505	0	4	7	0	4	4	0	0	0	0	0	0	0	0	0	0	0	6	0	0	0	0	0	0	0	0	0	0	0	0	1	0	0	0	0	0	0	0	0	0	0	0	0	0	0	0	0	1.24	270
MOF-505	0	4	7	0	4	4	0	0	0	0	0	0	0	0	0	0	0	6	0	0	0	0	0	0	0	0	0	0	0	0	1	0	0	0	0	0	0	0	0	0	0	0	0	0	0	0	0	1.24	300
Ni-MOF-74	0	2	3	0	2	2	0	0	0	0	0	2	0	0	0	0	0	3	0	0	0	0	0	0	0	0	0	0	0	0	0	0	0	1	0	0	0	0	0	0	0	0	0	0	0	0	0	1.24	298
NJU-Bai10	0	4	10	0	4	4	0	0	0	0	0	0	0	0	0	0	0	8	1	1	0	0	0	0	0	0	0	0	0	0	1	0	0	0	0	0	0	0	0	0	0	0	0	0	0	0	0	1.24	290
NOTT-101	0	4	11	0	4	4	0	0	0	0	0	0	0	0	0	0	0	9	0	0	0	0	0	0	0	0	0	0	0	0	1	0	0	0	0	0	0	0	0	0	0	0	0	0	0	0	0	1.24	300
NOTT-101	0	4	11	0	4	4	0	0	0	0	0	0	0	0	0	0	0	9	0	0	0	0	0	0	0	0	0	0	0	0	1	0	0	0	0	0	0	0	0	0	0	0	0	0	0	0	0	1.24	300
NOTT-102	0	4	15	0	4	4	0	0	0	0	0	0	0	0	0	0	0	12	0	0	0	0	0	0	0	0	0	0	0	0	1	0	0	0	0	0	0	0	0	0	0	0	0	0	0	0	0	1.24	300
NOTT-102	0	4	15	0	4	4	0	0	0	0	0	0	0	0	0	0	0	12	0	0	0	0	0	0	0	0	0	0	0	0	1	0	0	0	0	0	0	0	0	0	0	0	0	0	0	0	0	1.24	300
NOTT-103	0	4	14	0	4	4	0	0	0	0	0	0	0	0	0	0	0	11	0	0	0	0	0	0	0	0	0	0	0	0	1	0	0	0	0	0	0	0	0	0	0	0	0	0	0	0	0	1.24	300
NOTT-103	0	4	14	0	4	4	0	0	0	0	0	0	0	0	0	0	0	11	0	0	0	0	0	0	0	0	0	0	0	0	1	0	0	0	0	0	0	0	0	0	0	0	0	0	0	0	0	1.24	300
NOTT-107	0	8	11	0	4	4	0	0	0	0	0	0	0	0	0	0	0	9	0	0	0	0	0	0	0	0	0	0	0	0	1	0	0	0	0	0	0	0	0	0	0	0	0	0	0	0	0	1.24	298
NOTT-109	0	4	14	0	4	4	0	0	0	0	0	0	0	0	0	0	0	11	0	0	0	0	0	0	0	0	0	0	0	0	1	0	0	0	0	0	0	0	0	0	0	0	0	0	0	0	0	1.24	300
NOTT-109	0	4	14	0	4	4	0	0	0	0	0	0	0	0	0	0	0	11	0	0	0	0	0	0	0	0	0	0	0	0	1	0	0	0	0	0	0	0	0	0	0	0	0	0	0	0	0	1.24	300
NOTT-119	0	6	39	0	6	6	0	0	0	0	0	0	0	0	0	0	0	30	0	0	0	0	0	0	0	0	0	0	0	0	1	0	0	0	0	0	0	0	0	0	0	0	0	0	0	0	0	1.24	298
NU-111	3	12	12	6	6	6	0	0	0	0	0	0	0	0	0	0	0	12	0	0	0	0	0	0	0	0	0	0	0	0	1	0	0	0	0	0	0	0	0	0	0	0	0	0	0	0	0	1.24	270
NU-111	3	12	12	6	6	6	0	0	0	0	0	0	0	0	0	0	0	12	0	0	0	0	0	0	0	0	0	0	0	0	1	0	0	0	0	0	0	0	0	0	0	0	0	0	0	0	0	1.24	298
NU-125	0	6	15	0	6	6	0	0	3	0	3	0	0	0	0	0	0	15	9	0	0	0	0	0	0	0	0	0	0	0	1	0	0	0	0	0	0	0	0	0	0	0	0	0	0	0	0	1.24	298
NU-125	0	6	15	0	6	6	0	0	3	0	3	0	0	0	0	0	0	15	9	0	0	0	0	0	0	0	0	0	0	0	1	0	0	0	0	0	0	0	0	0	0	0	0	0	0	0	0	1.24	298
NU-140	0	6	27	0	6	6	0	0	3	0	3	0	0	0	0	0	0	24	9	0	0	0	0	0	0	0	0	0	0	0	1	0	0	0	0	0	0	0	0	0	0	0	0	0	0	0	0	1.24	270
NU-140	0	6	27	0	6	6	0	0	3	0	3	0	0	0	0	0	0	24	9	0	0	0	0	0	0	0	0	0	0	0	1	0	0	0	0	0	0	0	0	0	0	0	0	0	0	0	0	1.24	300
NU-800	2	2	3	0	2	2	0	0	0	0	0	0	0	0	0	0	0	3	0	0	2	0	0	0	0	0	0	0	0	0	0	0	0	0	0	0	0	0	0	0	0	0	0	0	0	0	1	1.24	270
NU-800	2	2	3	0	2	2	0	0	0	0	0	0	0	0	0	0	0	3	0	0	2	0	0	0	0	0	0	0	0	0	0	0	0	0	0	0	0	0	0	0	0	0	0	0	0	0	1	1.24	298
PCN-11	0	6	6	1	4	4	0	0	0	0	0	0	0	0	0	0	0	6	0	0	0	0	0	0	0	0	0	0	0	0	1	0	0	0	0	0	0	0	0	0	0	0	0	0	0	0	0	1.24	298
PCN-14	0	4	17	0	4	4	0	0	0	0	0	0	0	0	0	0	0	13	0	0	0	0	0	0	0	0	0	0	0	0	1	0	0	0	0	0	0	0	0	0	0	0	0	0	0	0	0	1.24	270
PCN-14	0	4	17	0	4	4	0	0	0	0	0	0	0	0	0	0	0	13	0	0	0	0	0	0	0	0	0	0	0	0	1	0	0	0	0	0	0	0	0	0	0	0	0	0	0	0	0	1.24	298
PCN-16	0	6	6	0	4	4	0	0	0	0	0	0	0	0	0	0	0	6	0	0	1	0	0	0	0	0	0	0	0	0	1	0	0	0	0	0	0	0	0	0	0	0	0	0	0	0	0	1.24	300
PCN-46	1	6	6	0	4	4	0	0	0	0	0	0	0	0	0	0	0	6	0	0	2	0	0	0	0	0	0	0	0	0	1	0	0	0	0	0	0	0	0	0	0	0	0	0	0	0	0	1.24	298
PCN-61	0	12	12	0	6	6	0	0	0	0	0	0	0	0	0	0	0	12	0	0	3	0	0	0	0	0	0	0	0	0	1	0	0	0	0	0	0	0	0	0	0	0	0	0	0	0	0	1.24	298
PCN-66	0	12	18	0	6	6	0	0	0	0	0	0	0	0	0	3	0	18	0	0	3	0	0	0	0	0	0	0	0	0	1	0	0	0	0	0	0	0	0	0	0	0	0	0	0	0	0	1.24	298
PCN-68	0	12	24	0	6	6	0	0	0	0	0	0	0	0	0	0	0	21	0	0	3	0	0	0	0	0	0	0	0	0	1	0	0	0	0	0	0	0	0	0	0	0	0	0	0	0	0	1.24	298
PCN-80	0	8	35	0	8	8	0	0	0	0	0	0	0	0	0	0	0	30	12	0	0	0	0	0	0	0	0	0	0	0	1	0	0	0	0	0	0	0	0	0	0	0	0	0	0	0	0	1.24	296
SNU-30	0	4	19	0	4	4	0	0	0	0	0	0	0	0	0	6	0	18	0	0	0	0	0	0	0	0	0	0	0	0	0	0	0	0	1	0	0	0	0	0	0	0	0	0	0	0	0	1.24	298
SNU-30	0	4	19	0	4	4	0	0	0	0	0	0	0	0	0	6	0	18	0	0	0	0	0	0	0	0	0	0	0	0	0	0	0	0	1	0	0	0	0	0	0	0	0	0	0	0	0	1.24	195
SNU-31	0	4	25	0	4	4	0	0	1	0	1	0	0	0	0	6	0	22	4	4	0	0	0	0	0	0	0	0	0	0	0	0	0	0	1	0	0	0	0	0	0	0	0	0	0	0	0	1.24	298
SNU-50	0	4	13	0	4	4	0	0	0	0	0	0	4	0	0	0	0	9	6	0	0	0	0	0	0	0	0	0	0	0	1	0	0	0	0	0	0	0	0	0	0	0	0	0	0	0	0	1.24	298
SNU-50	0	4	13	0	4	4	0	0	0	0	0	0	4	0	0	0	0	9	6	0	0	0	0	0	0	0	0	0	0	0	1	0	0	0	0	0	0	0	0	0	0	0	0	0	0	0	0	1.24	195
SNU-70	1	2	3	1	2	2	0	0	0	0	0	0	0	0	0	0	0	3	0	0	0	0	0	0	0	0	0	0	0	0	0	0	0	0	1	0	0	0	0	0	0	0	0	0	0	0	0	1.24	298
SNU-70	1	2	3	1	2	2	0	0	0	0	0	0	0	0	0	0	0	3	0	0	0	0	0	0	0	0	0	0	0	0	0	0	0	0	1	0	0	0	0	0	0	0	0	0	0	0	0	1.24	195
SNU-71	2	2	3	0	2	2	0	0	0	0	0	0	0	0	0	0	0	3	0	0	0	0	0	0	0	0	0	0	0	0	0	0	0	0	0	1	0	0	0	0	0	0	0	0	0	0	0	1.24	298
SNU-71	2	2	3	0	2	2	0	0	0	0	0	0	0	0	0	0	0	3	0	0	0	0	0	0	0	0	0	0	0	0	0	0	0	0	0	1	0	0	0	0	0	0	0	0	0	0	0	1.24	195
SNU-77H	0	3	21	0	3	3	0	0	0	0	0	0	0	0	0	3	0	18	0	0	0	0	0	0	0	0	0	0	0	0	0	0	0	0	0	1	0	0	0	0	0	0	0	0	0	0	0	1.24	298
SNU-77H	0	3	21	0	3	3	0	0	0	0	0	0	0	0	0	3	0	18	0	0	0	0	0	0	0	0	0	0	0	0	0	0	0	0	0	1	0	0	0	0	0	0	0	0	0	0	0	1.24	298
SNU-77H	0	3	21	0	3	3	0	0	0	0	0	0	0	0	0	3	0	18	0	0	0	0	0	0	0	0	0	0	0	0	0	0	0	0	0	1	0	0	0	0	0	0	0	0	0	0	0	1.24	195
UiO-66	0	2	3	0	2	2	0	0	0	0	0	0	0	0	0	0	0	3	0	0	0	0	0	0	0	0	0	0	0	0	0	0	0	0	0	0	0	0	0	0	0	0	0	0	0	0	1	1.24	303
UiO-66-NH2	0	2	3	0	2	2	0	0	0	0	0	0	0	0	0	1	0	3	0	0	0	0	0	0	0	0	0	0	0	0	0	0	0	0	0	0	0	0	0	0	0	0	0	0	0	0	1	1.24	303
UTSA-20a	0	6	15	0	6	6	0	0	0	0	0	0	0	0	0	0	0	12	0	0	0	0	0	0	0	0	0	0	0	0	1	0	0	0	0	0	0	0	0	0	0	0	0	0	0	0	0	1.24	298
UTSA-20a	0	6	15	0	6	6	0	0	0	0	0	0	0	0	0	0	0	12	0	0	0	0	0	0	0	0	0	0	0	0	1	0	0	0	0	0	0	0	0	0	0	0	0	0	0	0	0	1.24	298
UTSA-34	1	8	19	0	8	9	3	0	0	0	0	0	0	0	0	0	0	15	0	0	0	0	0	0	0	0	0	0	0	0	1	0	0	0	0	0	0	0	0	0	0	0	0	0	0	0	0	1.24	290
UTSA-38	0	2	6	0	2	2	0	0	0	0	0	0	0	0	0	0	0	5	0	0	0	0	0	0	0	0	0	0	0	0	0	0	0	0	0	1	0	0	0	0	0	0	0	0	0	0	0	1.24	300
UTSA-40	2	4	21	0	6	4	0	0	0	0	0	2	0	0	0	0	0	16	0	0	0	0	0	0	0	0	2	0	0	0	1	0	0	0	0	0	0	0	0	0	0	0	0	0	0	0	0	1.24	300
UTSA-75	0	4	9	0	4	4	0	0	0	0	1	0	0	0	0	0	0	8	2	0	0	0	0	0	0	0	0	0	0	0	1	0	0	0	0	0	0	0	0	0	0	0	0	0	0	0	0	1.24	298
UTSA-76	0	4	9	0	4	4	0	0	0	0	0	0	0	0	0	0	0	7	2	2	0	0	0	0	0	0	0	0	0	0	1	0	0	0	0	0	0	0	0	0	0	0	0	0	0	0	0	1.24	298
UTSA-77	0	8	20	0	8	8	0	0	0	0	0	0	0	0	0	0	0	16	2	2	0	0	0	0	0	0	0	0	0	0	1	0	0	0	0	0	0	0	0	0	0	0	0	0	0	0	0	1.24	298
UTSA-80	0	6	17	0	4	4	0	0	0	0	0	0	0	0	0	0	0	13	0	0	1	0	0	0	0	0	0	0	0	0	1	0	0	0	0	0	0	0	0	0	0	0	0	0	0	0	0	1.24	298
UTSA-88	0	6	11	0	4	4	0	0	0	0	0	0	0	0	0	0	0	9	0	0	0	0	0	0	0	6	0	0	0	0	1	0	0	0	0	0	0	0	0	0	0	0	0	0	0	0	0	1.78	298
ZIF-8	0	0	0	0	0	0	0	0	0	0	0	0	0	0	0	0	1	1	3	1	0	0	0	0	0	0	0	0	0	0	0	0	0	0	1	0	0	0	0	0	0	0	0	0	0	0	0	0.84	300
ZJU-25	0	4	17	0	4	4	0	0	0	0	0	0	0	0	0	0	0	12	0	0	0	0	0	0	0	0	0	0	0	0	1	0	0	0	0	0	0	0	0	0	0	0	0	0	0	0	0	1.24	300
ZJU-36	2	3	3	2	3	3	0	0	0	0	0	0	0	0	0	0	0	3	0	0	0	0	0	0	0	0	0	0	0	0	1	0	0	0	0	0	0	0	0	0	0	0	0	0	0	0	0	1.24	300
ZJU-36	2	3	3	2	3	3	0	0	0	0	0	0	0	0	0	0	0	3	0	0	0	0	0	0	0	0	0	0	0	0	1	0	0	0	0	0	0	0	0	0	0	0	0	0	0	0	0	1.24	300
ZJU-5	0	4	10	0	4	4	0	0	0	0	0	0	0	0	0	0	0	8	1	1	0	0	0	0	0	0	0	0	0	0	1	0	0	0	0	0	0	0	0	0	0	0	0	0	0	0	0	1.24	298
ZJU-70	0	6	18	0	6	6	0	0	0	0	0	0	0	0	0	0	0	15	3	0	0	0	0	0	0	0	0	0	0	0	1	0	0	0	0	0	0	0	0	0	0	0	0	0	0	0	0	1.24	273
ZJU-70	0	6	18	0	6	6	0	0	0	0	0	0	0	0	0	0	0	15	3	0	0	0	0	0	0	0	0	0	0	0	1	0	0	0	0	0	0	0	0	0	0	0	0	0	0	0	0	1.24	298
ZJUN-50	0	6	10	0	4	4	0	0	0	0	0	0	0	0	0	0	0	9	0	0	1	0	0	0	0	0	0	0	0	0	1	0	0	0	0	0	0	0	0	0	0	0	0	0	0	0	0	1.24	298
ZJUN-50	0	6	10	0	4	4	0	0	0	0	0	0	0	0	0	0	0	9	0	0	1	0	0	0	0	0	0	0	0	0	1	0	0	0	0	0	0	0	0	0	0	0	0	0	0	0	0	1.24	298
Zn2(BDC)2(dabco)	0	5	3	0	2	2	0	0	0	0	0	0	0	0	0	0	0	6	6	0	0	0	0	0	0	0	0	0	0	0	0	0	0	0	1	0	0	0	0	0	0	0	0	0	0	0	0	1.24	303
Zn3O(2,7-ndc)2	0	2	6	0	2	2	0	0	0	0	0	0	0	0	0	0	0	5	0	0	0	0	0	0	0	0	0	0	0	0	0	0	0	0	1	0	0	0	0	0	0	0	0	0	0	0	0	1.24	298
Zn-MOF-74	0	2	3	0	2	2	0	0	0	0	0	2	0	0	0	0	0	3	0	0	0	0	0	0	0	0	0	0	0	0	0	0	0	0	1	0	0	0	0	0	0	0	0	0	0	0	0	1.24	298
[truncated: 4 more columns]
